# Supplementary material for: Time-Course Transcriptome Analysis Reveals Resistance Genes of Panax ginseng Induced by Cylindrocarpon destructans Infection Using RNA-Seq
Source: PLoS One. 2016 Feb 18;11(2):e0149408. doi: 10.1371/journal.pone.0149408 (PMC4758610; doi:10.1371/journal.pone.0149408)
Supplement: S3 Table — (XLS) [file pone.0149408.s010.xls]

## Sheet: RG.xls
Table S3 All the identified RGs
Unigenes	Isoforms	PRGdb reference name(PRGdb (http://prgdb.crg.eu/)	Percent identity	alignment length	Number of mismatch	Number of gap open	Start position in query	End position in query	Start position in target	End position in target	E-value	Bit score	SWISS_PROT	PFAM	COG	GO annotation
c922_g1	c922_g1_i1	PRGDB00000054	28.99	276	179	7	1516	725	367	637	1e-25	89.7	.	.	.	.	.	.	.
c1282_g1	c1282_g1_i1	PRGDB00035718	38.4	125	75	2	370	2	30	154	5e-16	70.5	.	.	.	.	.	.	.
c1470_g1	c1470_g1_i1	PRGDB00000043	30.41	194	118	8	81	629	47	234	1e-20	83.6	sp|P70451|FER_MOUSE^P70451^Q:1-270,H:543-815^40.58%ID^E:1e-63^RecName: Full=Tyrosine-protein kinase Fer;^Eukaryota; Metazoa; Chordata; Craniata; Vertebrata; Euteleostomi; Mammalia; Eutheria; Euarchontoglires; Glires; Rodentia; Sciurognathi; Muroidea; Muridae; Murinae; Mus; Mus	PF07714.12^Pkinase_Tyr^Protein tyrosine kinase^22-270^E:6.2e-82`PF00069.20^Pkinase^Protein kinase domain^22-268^E:7.7e-50	COG0515^Serine Threonine protein kinase	GO:0015629^cellular_component^actin cytoskeleton`GO:0005938^cellular_component^cell cortex`GO:0030054^cellular_component^cell junction`GO:0005737^cellular_component^cytoplasm`GO:0031234^cellular_component^extrinsic component of cytoplasmic side of plasma membrane`GO:0030027^cellular_component^lamellipodium`GO:0015630^cellular_component^microtubule cytoskeleton`GO:0000790^cellular_component^nuclea…	GO:0004672^molecular_function^protein kinase activity`GO:0006468^biological_process^protein phosphorylation`GO:0005524^molecular_function^ATP binding	.	.
c2400_g1	c2400_g1_i1	PRGDB00000498	40.49	163	91	2	3	491	851	1007	2e-38	135	sp|C0LGP4|Y3475_ARATH^C0LGP4^Q:1-160,H:848-994^47.5%ID^E:1e-37^RecName: Full=Probable LRR receptor-like serine/threonine-protein kinase At3g47570;^Eukaryota; Viridiplantae; Streptophyta; Embryophyta; Tracheophyta; Spermatophyta; Magnoliophyta; eudicotyledons; Gunneridae; Pentapetalae; rosids; malvids; Brassicales; Brassicaceae; Camelineae; Arabidopsis	PF07714.12^Pkinase_Tyr^Protein tyrosine kinase^3-160^E:1.2e-11`PF00069.20^Pkinase^Protein kinase domain^5-77^E:8.1e-13	COG4886^leucine Rich Repeat	GO:0016021^cellular_component^integral component of membrane`GO:0005886^cellular_component^plasma membrane`GO:0005524^molecular_function^ATP binding`GO:0004674^molecular_function^protein serine/threonine kinase activity	GO:0004672^molecular_function^protein kinase activity`GO:0006468^biological_process^protein phosphorylation`GO:0005524^molecular_function^ATP binding	.	.
c2678_g1	c2678_g1_i1	PRGDB00035723	50.74	272	132	2	881	1696	113	382	8e-80	259	sp|O80961|MLO12_ARATH^O80961^Q:11-466,H:7-409^44.76%ID^E:9e-138^RecName: Full=MLO-like protein 12;^Eukaryota; Viridiplantae; Streptophyta; Embryophyta; Tracheophyta; Spermatophyta; Magnoliophyta; eudicotyledons; Gunneridae; Pentapetalae; rosids; malvids; Brassicales; Brassicaceae; Camelineae; Arabidopsis	PF03094.10^Mlo^Mlo family^10-465^E:1.4e-153	.	GO:0016021^cellular_component^integral component of membrane`GO:0005886^cellular_component^plasma membrane`GO:0006952^biological_process^defense response`GO:0009817^biological_process^defense response to fungus, incompatible interaction`GO:0010150^biological_process^leaf senescence	GO:0006952^biological_process^defense response`GO:0016021^cellular_component^integral component of membrane	.	.
c2678_g1	c2678_g1_i2	PRGDB00035723	50.93	322	156	2	881	1846	113	432	1e-99	315	sp|O80961|MLO12_ARATH^O80961^Q:11-563,H:7-502^43.78%ID^E:2e-160^RecName: Full=MLO-like protein 12;^Eukaryota; Viridiplantae; Streptophyta; Embryophyta; Tracheophyta; Spermatophyta; Magnoliophyta; eudicotyledons; Gunneridae; Pentapetalae; rosids; malvids; Brassicales; Brassicaceae; Camelineae; Arabidopsis	PF03094.10^Mlo^Mlo family^10-532^E:4.1e-182	.	GO:0016021^cellular_component^integral component of membrane`GO:0005886^cellular_component^plasma membrane`GO:0006952^biological_process^defense response`GO:0009817^biological_process^defense response to fungus, incompatible interaction`GO:0010150^biological_process^leaf senescence	GO:0006952^biological_process^defense response`GO:0016021^cellular_component^integral component of membrane	.	.
c2683_g1	c2683_g1_i1	PRGDB00035720	28.16	316	180	14	1309	419	812	1099	2e-18	83.6	.	.	.	.	.	.	.
c3079_g1	c3079_g1_i1	PRGDB00035713	36	1039	540	21	3199	230	35	997	1e-142	454	.	.	.	.	.	.	.
c3108_g1	c3108_g1_i1	PRGDB00035723	45.71	175	87	3	90	593	295	468	1e-39	139	sp|Q94KB7|MLO6_ARATH^Q94KB7^Q:11-242,H:309-536^56.47%ID^E:4e-84^RecName: Full=MLO-like protein 6;^Eukaryota; Viridiplantae; Streptophyta; Embryophyta; Tracheophyta; Spermatophyta; Magnoliophyta; eudicotyledons; Gunneridae; Pentapetalae; rosids; malvids; Brassicales; Brassicaceae; Camelineae; Arabidopsis	PF03094.10^Mlo^Mlo family^9-197^E:3.7e-81	euNOG17360^WW domain containing protein	GO:0016021^cellular_component^integral component of membrane`GO:0005886^cellular_component^plasma membrane`GO:0009817^biological_process^defense response to fungus, incompatible interaction	GO:0006952^biological_process^defense response`GO:0016021^cellular_component^integral component of membrane	.	.
c4475_g1	c4475_g1_i1	PRGDB00000483	39.68	126	69	3	646	284	13	136	4e-18	75.9	.	.	.	.	.	.	.
c5596_g1	c5596_g1_i1	PRGDB00000490	30.3	297	179	6	1574	2401	406	695	6e-36	139	sp|Q8S8N4|Y2685_ARATH^Q8S8N4^Q:56-720,H:33-631^49.93%ID^E:0^RecName: Full=Probably inactive receptor-like protein kinase At2g46850;^Eukaryota; Viridiplantae; Streptophyta; Embryophyta; Tracheophyta; Spermatophyta; Magnoliophyta; eudicotyledons; Gunneridae; Pentapetalae; rosids; malvids; Brassicales; Brassicaceae; Camelineae; Arabidopsis	PF13947.1^GUB_WAK_bind^Wall-associated receptor kinase galacturonan-binding^64-191^E:1.4e-06`PF00069.20^Pkinase^Protein kinase domain^424-662^E:3.6e-15`PF07714.12^Pkinase_Tyr^Protein tyrosine kinase^426-615^E:2.7e-18	.	GO:0016021^cellular_component^integral component of membrane`GO:0005524^molecular_function^ATP binding`GO:0030247^molecular_function^polysaccharide binding`GO:0004672^molecular_function^protein kinase activity	GO:0030247^molecular_function^polysaccharide binding`GO:0004672^molecular_function^protein kinase activity`GO:0005524^molecular_function^ATP binding`GO:0006468^biological_process^protein phosphorylation	.	.
c6040_g1	c6040_g1_i1	PRGDB00000035	34.07	270	134	9	901	128	184	421	4e-24	97.4	.	.	.	.	.	.	.
c7562_g1	c7562_g1_i1	PRGDB00035720	35.83	120	57	2	508	191	1009	1122	1e-17	75.5	.	.	.	.	.	.	.
c7600_g1	c7600_g1_i1	PRGDB00061448	32.09	321	142	3	739	5	71	391	6e-36	131	.	.	.	.	.	.	.
c8764_g1	c8764_g1_i1	PRGDB00061470	38.28	209	110	4	23	592	829	1037	2e-36	132	sp|Q64343|ABCG1_MOUSE^Q64343^Q:6-217,H:98-319^46.4%ID^E:1e-58^RecName: Full=ATP-binding cassette sub-family G member 1;^Eukaryota; Metazoa; Chordata; Craniata; Vertebrata; Euteleostomi; Mammalia; Eutheria; Euarchontoglires; Glires; Rodentia; Sciurognathi; Muroidea; Muridae; Murinae; Mus; Mus	PF00005.22^ABC_tran^ABC transporter^9-143^E:8.8e-22`PF13304.1^AAA_21^AAA domain^106-175^E:2.8e-07	COG1131^(ABC) transporter	GO:0005768^cellular_component^endosome`GO:0009897^cellular_component^external side of plasma membrane`GO:0005794^cellular_component^Golgi apparatus`GO:0016021^cellular_component^integral component of membrane`GO:0005739^cellular_component^mitochondrion`GO:0055037^cellular_component^recycling endosome`GO:0043531^molecular_function^ADP binding`GO:0005524^molecular_function^ATP binding`GO:0017127^mo…	GO:0005524^molecular_function^ATP binding`GO:0016887^molecular_function^ATPase activity	.	.
c9602_g1	c9602_g1_i1	PRGDB00000490	30.34	178	109	7	948	439	452	622	4e-17	75.9	.	.	.	.	.	.	.
c10792_g1	c10792_g1_i1	PRGDB00061464	39.73	146	80	3	9	422	35	180	5e-25	99.4	sp|Q9SSN3|TIR_ARATH^Q9SSN3^Q:2-136,H:27-161^34.07%ID^E:4e-18^RecName: Full=Toll/interleukin-1 receptor-like protein;^Eukaryota; Viridiplantae; Streptophyta; Embryophyta; Tracheophyta; Spermatophyta; Magnoliophyta; eudicotyledons; Gunneridae; Pentapetalae; rosids; malvids; Brassicales; Brassicaceae; Camelineae; Arabidopsis	PF01582.15^TIR^TIR domain^3-116^E:2.5e-22`PF13676.1^TIR_2^TIR domain^3-84^E:1.5e-11	.	GO:0005737^cellular_component^cytoplasm`GO:0009506^cellular_component^plasmodesma`GO:0006952^biological_process^defense response`GO:0007165^biological_process^signal transduction	GO:0005515^molecular_function^protein binding`GO:0007165^biological_process^signal transduction	.	.
c11571_g1	c11571_g1_i1	PRGDB00000490	55.78	147	63	2	652	215	517	662	1e-50	170	.	.	.	.	.	.	.
c11585_g1	c11585_g1_i1	PRGDB00061455	48	200	99	4	1157	561	501	696	4e-65	178	.	.	.	.	.	.	.
c11965_g1	c11965_g1_i1	PRGDB00035721	34.52	420	247	12	1235	3	395	795	1e-62	212	.	.	.	.	.	.	.
c13045_g2	c13045_g2_i1	PRGDB00000490	35.29	136	82	4	988	1383	420	553	3e-17	78.2	sp|Q54TM7|DRKD_DICDI^Q54TM7^Q:324-462,H:844-982^43.17%ID^E:1e-31^RecName: Full=Probable serine/threonine-protein kinase drkD;^Eukaryota; Amoebozoa; Mycetozoa; Dictyosteliida; Dictyostelium	PF07714.12^Pkinase_Tyr^Protein tyrosine kinase^332-461^E:1.3e-32`PF00069.20^Pkinase^Protein kinase domain^333-462^E:7.6e-30	COG0515^Serine Threonine protein kinase	GO:0005524^molecular_function^ATP binding`GO:0004674^molecular_function^protein serine/threonine kinase activity	GO:0004672^molecular_function^protein kinase activity`GO:0006468^biological_process^protein phosphorylation`GO:0005524^molecular_function^ATP binding	.	.
c13375_g1	c13375_g1_i1	PRGDB00000032	48.75	240	121	2	164	880	24	262	5e-61	204	sp|Q9LP24|Y1571_ARATH^Q9LP24^Q:37-267,H:33-267^46.41%ID^E:7e-57^RecName: Full=Probable leucine-rich repeat receptor-like protein kinase At1g35710;^Eukaryota; Viridiplantae; Streptophyta; Embryophyta; Tracheophyta; Spermatophyta; Magnoliophyta; eudicotyledons; Gunneridae; Pentapetalae; rosids; malvids; Brassicales; Brassicaceae; Camelineae; Arabidopsis	PF08263.7^LRRNT_2^Leucine rich repeat N-terminal domain^35-74^E:1.5e-09`PF12799.2^LRR_4^Leucine Rich repeats (2 copies)^102-139^E:1.7e-06`PF13504.1^LRR_7^Leucine rich repeat^102-115^E:2.5`PF13516.1^LRR_6^Leucine Rich repeat^102-119^E:0.32`PF00560.28^LRR_1^Leucine Rich Repeat^103-123^E:0.64`PF13516.1^LRR_6^Leucine Rich repeat^125-147^E:0.11`PF00560.28^LRR_1^Leucine Rich Repeat^127-146^E:0.3`PF1350…	COG0515^Serine Threonine protein kinase	GO:0016021^cellular_component^integral component of membrane`GO:0005524^molecular_function^ATP binding`GO:0004674^molecular_function^protein serine/threonine kinase activity`GO:0004713^molecular_function^protein tyrosine kinase activity	GO:0005515^molecular_function^protein binding	.	.
c13444_g1	c13444_g1_i1	PRGDB00000055	39.02	82	33	5	565	780	802	876	3e-21	42	.	.	.	.	.	.	.
c13444_g1	c13444_g1_i2	PRGDB00000055	39.02	82	33	5	597	812	802	876	3e-21	42	.	.	.	.	.	.	.
c13665_g1	c13665_g1_i1	PRGDB00035723	54.42	520	185	7	1681	146	10	485	0	524	.	.	.	.	.	.	.
c14884_g1	c14884_g1_i1	PRGDB00000490	33.33	159	97	5	1053	601	465	622	2e-16	74.3	.	.	.	.	.	.	.
c15629_g1	c15629_g1_i1	PRGDB00000491	27.2	728	469	20	2150	66	194	893	2e-57	208	.	.	.	.	.	.	.
c17684_g1	c17684_g1_i1	PRGDB00000043	60.2	98	39	0	2	295	224	321	9e-37	128	sp|Q9T020|Y4391_ARATH^Q9T020^Q:1-167,H:709-878^68%ID^E:3e-70^RecName: Full=Probable receptor-like protein kinase At4g39110;^Eukaryota; Viridiplantae; Streptophyta; Embryophyta; Tracheophyta; Spermatophyta; Magnoliophyta; eudicotyledons; Gunneridae; Pentapetalae; rosids; malvids; Brassicales; Brassicaceae; Camelineae; Arabidopsis	.	COG0515^Serine Threonine protein kinase	GO:0009507^cellular_component^chloroplast`GO:0016021^cellular_component^integral component of membrane`GO:0005524^molecular_function^ATP binding`GO:0004674^molecular_function^protein serine/threonine kinase activity	.	.	.
c18485_g1	c18485_g1_i1	PRGDB00000043	43.05	151	85	1	1	453	163	312	3e-32	114	sp|Q9FE20|PBS1_ARATH^Q9FE20^Q:1-153,H:212-364^72.55%ID^E:3e-75^RecName: Full=Serine/threonine-protein kinase PBS1;^Eukaryota; Viridiplantae; Streptophyta; Embryophyta; Tracheophyta; Spermatophyta; Magnoliophyta; eudicotyledons; Gunneridae; Pentapetalae; rosids; malvids; Brassicales; Brassicaceae; Camelineae; Arabidopsis	PF00069.20^Pkinase^Protein kinase domain^1-144^E:4.2e-21`PF07714.12^Pkinase_Tyr^Protein tyrosine kinase^1-85^E:3.3e-16	COG0515^Serine Threonine protein kinase	GO:0005886^cellular_component^plasma membrane`GO:0005524^molecular_function^ATP binding`GO:0005515^molecular_function^protein binding`GO:0004672^molecular_function^protein kinase activity`GO:0004674^molecular_function^protein serine/threonine kinase activity`GO:0006952^biological_process^defense response`GO:0042742^biological_process^defense response to bacterium`GO:0009816^biological_process^def…	GO:0004672^molecular_function^protein kinase activity`GO:0005524^molecular_function^ATP binding`GO:0006468^biological_process^protein phosphorylation	.	.
c21267_g1	c21267_g1_i1	PRGDB00000056	54.41	68	31	0	198	401	903	970	4e-17	74.3	.	.	.	.	.	.	.
c22244_g1	c22244_g1_i1	PRGDB00061455	31.99	547	296	18	944	2524	313	803	3e-62	221	sp|Q9LPZ3|Y1141_ARATH^Q9LPZ3^Q:18-848,H:17-845^50.72%ID^E:0^RecName: Full=G-type lectin S-receptor-like serine/threonine-protein kinase At1g11410;^Eukaryota; Viridiplantae; Streptophyta; Embryophyta; Tracheophyta; Spermatophyta; Magnoliophyta; eudicotyledons; Gunneridae; Pentapetalae; rosids; malvids; Brassicales; Brassicaceae; Camelineae; Arabidopsis	PF01453.19^B_lectin^D-mannose binding lectin^70-183^E:1.1e-28`PF00954.15^S_locus_glycop^S-locus glycoprotein family^211-323^E:1.5e-30`PF08276.6^PAN_2^PAN-like domain^345-411^E:4.1e-21`PF07714.12^Pkinase_Tyr^Protein tyrosine kinase^529-799^E:8.4e-48`PF00069.20^Pkinase^Protein kinase domain^530-797^E:8.4e-46`PF11883.3^DUF3403^Domain of unknown function (DUF3403)^802-848^E:2.7e-08	.	GO:0016021^cellular_component^integral component of membrane`GO:0005886^cellular_component^plasma membrane`GO:0005524^molecular_function^ATP binding`GO:0005516^molecular_function^calmodulin binding`GO:0004674^molecular_function^protein serine/threonine kinase activity`GO:0048544^biological_process^recognition of pollen	GO:0048544^biological_process^recognition of pollen`GO:0004672^molecular_function^protein kinase activity`GO:0006468^biological_process^protein phosphorylation`GO:0005524^molecular_function^ATP binding`GO:0004674^molecular_function^protein serine/threonine kinase activity	.	.
c22244_g1	c22244_g1_i2	PRGDB00061455	31.88	549	294	18	950	2536	315	803	2e-61	218	sp|Q9LPZ3|Y1141_ARATH^Q9LPZ3^Q:18-852,H:17-845^50.48%ID^E:0^RecName: Full=G-type lectin S-receptor-like serine/threonine-protein kinase At1g11410;^Eukaryota; Viridiplantae; Streptophyta; Embryophyta; Tracheophyta; Spermatophyta; Magnoliophyta; eudicotyledons; Gunneridae; Pentapetalae; rosids; malvids; Brassicales; Brassicaceae; Camelineae; Arabidopsis	PF01453.19^B_lectin^D-mannose binding lectin^70-183^E:1.1e-28`PF00954.15^S_locus_glycop^S-locus glycoprotein family^211-323^E:1.5e-30`PF08276.6^PAN_2^PAN-like domain^345-411^E:4.1e-21`PF07714.12^Pkinase_Tyr^Protein tyrosine kinase^533-803^E:8.5e-48`PF00069.20^Pkinase^Protein kinase domain^534-801^E:8.5e-46`PF11883.3^DUF3403^Domain of unknown function (DUF3403)^806-852^E:2.7e-08	.	GO:0016021^cellular_component^integral component of membrane`GO:0005886^cellular_component^plasma membrane`GO:0005524^molecular_function^ATP binding`GO:0005516^molecular_function^calmodulin binding`GO:0004674^molecular_function^protein serine/threonine kinase activity`GO:0048544^biological_process^recognition of pollen	GO:0048544^biological_process^recognition of pollen`GO:0004672^molecular_function^protein kinase activity`GO:0006468^biological_process^protein phosphorylation`GO:0005524^molecular_function^ATP binding`GO:0004674^molecular_function^protein serine/threonine kinase activity	.	.
c22904_g1	c22904_g1_i1	PRGDB00035721	31.19	202	123	7	91	675	654	846	8e-17	73.6	sp|P39745|SUR1_CAEEL^P39745^Q:6-229,H:77-300^93.3%ID^E:1e-143^RecName: Full=Mitogen-activated protein kinase mpk-1;^Eukaryota; Metazoa; Ecdysozoa; Nematoda; Chromadorea; Rhabditida; Rhabditoidea; Rhabditidae; Peloderinae; Caenorhabditis	PF00069.20^Pkinase^Protein kinase domain^27-229^E:1.4e-63`PF07714.12^Pkinase_Tyr^Protein tyrosine kinase^30-224^E:1.7e-36	COG0515^Serine Threonine protein kinase	GO:0005737^cellular_component^cytoplasm`GO:0005634^cellular_component^nucleus`GO:0005524^molecular_function^ATP binding`GO:0004707^molecular_function^MAP kinase activity`GO:0005515^molecular_function^protein binding`GO:0004674^molecular_function^protein serine/threonine kinase activity`GO:0007049^biological_process^cell cycle`GO:0000165^biological_process^MAPK cascade`GO:0001556^biological_proces…	GO:0004672^molecular_function^protein kinase activity`GO:0005524^molecular_function^ATP binding`GO:0006468^biological_process^protein phosphorylation	.	.
c23390_g1	c23390_g1_i1	PRGDB00000048	36.52	282	166	4	349	1188	9	279	3e-62	137	sp|Q7XA42|RGA1_SOLBU^Q7XA42^Q:15-187,H:99-270^38.51%ID^E:6e-36^RecName: Full=Putative disease resistance protein RGA1;^Eukaryota; Viridiplantae; Streptophyta; Embryophyta; Tracheophyta; Spermatophyta; Magnoliophyta; eudicotyledons; Gunneridae; Pentapetalae; asterids; lamiids; Solanales; Solanaceae; Solanoideae; Solaneae; Solanum	PF00931.17^NB-ARC^NB-ARC domain^75-183^E:9.4e-25	.	GO:0043531^molecular_function^ADP binding`GO:0005524^molecular_function^ATP binding`GO:0006952^biological_process^defense response	GO:0043531^molecular_function^ADP binding	.	.
c23444_g2	c23444_g2_i1	PRGDB00000490	34.71	170	96	5	90	566	427	592	1e-17	75.5	sp|Q13153|PAK1_HUMAN^Q13153^Q:1-191,H:247-437^89.53%ID^E:3e-123^RecName: Full=Serine/threonine-protein kinase PAK 1;^Eukaryota; Metazoa; Chordata; Craniata; Vertebrata; Euteleostomi; Mammalia; Eutheria; Euarchontoglires; Primates; Haplorrhini; Catarrhini; Hominidae; Homo	PF00069.20^Pkinase^Protein kinase domain^24-190^E:1.7e-53`PF07714.12^Pkinase_Tyr^Protein tyrosine kinase^26-190^E:2.9e-36	COG0515^Serine Threonine protein kinase	GO:0030424^cellular_component^axon`GO:0005911^cellular_component^cell-cell junction`GO:0005737^cellular_component^cytoplasm`GO:0005829^cellular_component^cytosol`GO:0030425^cellular_component^dendrite`GO:0005925^cellular_component^focal adhesion`GO:0030426^cellular_component^growth cone`GO:0014704^cellular_component^intercalated disc`GO:0031965^cellular_component^nuclear membrane`GO:0005886^cellu…	GO:0004672^molecular_function^protein kinase activity`GO:0005524^molecular_function^ATP binding`GO:0006468^biological_process^protein phosphorylation	.	.
c25368_g1	c25368_g1_i1	PRGDB00035721	38.89	162	96	2	578	99	684	844	5e-36	129	.	.	.	.	.	.	.
c25491_g1	c25491_g1_i1	PRGDB00000498	50.59	85	41	1	347	93	809	892	2e-45	93.6	.	.	.	.	.	.	.
c25501_g1	c25501_g1_i1	PRGDB00061462	37.62	101	58	1	459	761	333	428	2e-21	74.3	sp|Q41328|PTI1_SOLLC^Q41328^Q:2-104,H:106-208^80.58%ID^E:7e-54^RecName: Full=Pto-interacting protein 1;^Eukaryota; Viridiplantae; Streptophyta; Embryophyta; Tracheophyta; Spermatophyta; Magnoliophyta; eudicotyledons; Gunneridae; Pentapetalae; asterids; lamiids; Solanales; Solanaceae; Solanoideae; Solaneae; Solanum; Lycopersicon	PF07714.12^Pkinase_Tyr^Protein tyrosine kinase^2-105^E:1.7e-14`PF00069.20^Pkinase^Protein kinase domain^8-103^E:2.6e-15	.	GO:0005524^molecular_function^ATP binding`GO:0004674^molecular_function^protein serine/threonine kinase activity`GO:0009626^biological_process^plant-type hypersensitive response	GO:0004672^molecular_function^protein kinase activity`GO:0006468^biological_process^protein phosphorylation`GO:0005524^molecular_function^ATP binding	.	.
c25501_g1	c25501_g1_i2	PRGDB00061462	37.62	101	58	1	460	762	333	428	1e-21	74.3	sp|Q41328|PTI1_SOLLC^Q41328^Q:2-104,H:106-208^80.58%ID^E:7e-54^RecName: Full=Pto-interacting protein 1;^Eukaryota; Viridiplantae; Streptophyta; Embryophyta; Tracheophyta; Spermatophyta; Magnoliophyta; eudicotyledons; Gunneridae; Pentapetalae; asterids; lamiids; Solanales; Solanaceae; Solanoideae; Solaneae; Solanum; Lycopersicon	PF07714.12^Pkinase_Tyr^Protein tyrosine kinase^2-105^E:1.7e-14`PF00069.20^Pkinase^Protein kinase domain^8-103^E:2.6e-15	.	GO:0005524^molecular_function^ATP binding`GO:0004674^molecular_function^protein serine/threonine kinase activity`GO:0009626^biological_process^plant-type hypersensitive response	GO:0004672^molecular_function^protein kinase activity`GO:0006468^biological_process^protein phosphorylation`GO:0005524^molecular_function^ATP binding	.	.
c25708_g1	c25708_g1_i1	PRGDB00000499	25.16	318	203	7	1266	403	11	323	1e-24	97.8	.	.	.	.	.	.	.
c26791_g1	c26791_g1_i1	PRGDB00000483	33.23	331	193	11	1045	122	3	328	3e-47	161	.	.	.	.	.	.	.
c26791_g1	c26791_g1_i2	PRGDB00000483	33.23	331	193	11	1045	122	3	328	8e-47	161	.	.	.	.	.	.	.
c27311_g1	c27311_g1_i1	PRGDB00000032	33.02	212	129	8	653	39	294	499	1e-16	72.8	.	.	.	.	.	.	.
c28209_g1	c28209_g1_i1	PRGDB00000050	42.2	109	63	0	1021	1347	785	893	1e-24	101	sp|Q6L3X3|R1B8_SOLDE^Q6L3X3^Q:93-223,H:858-992^40.69%ID^E:4e-12^RecName: Full=Putative late blight resistance protein homolog R1B-8;^Eukaryota; Viridiplantae; Streptophyta; Embryophyta; Tracheophyta; Spermatophyta; Magnoliophyta; eudicotyledons; Gunneridae; Pentapetalae; asterids; lamiids; Solanales; Solanaceae; Solanoideae; Solaneae; Solanum	.	.	GO:0005737^cellular_component^cytoplasm`GO:0016020^cellular_component^membrane`GO:0043531^molecular_function^ADP binding`GO:0005524^molecular_function^ATP binding`GO:0009626^biological_process^plant-type hypersensitive response	.	.	.
c28506_g1	c28506_g1_i1	PRGDB00035723	43.88	572	268	11	1992	301	6	532	2e-127	386	.	.	.	.	.	.	.
c28506_g1	c28506_g1_i2	PRGDB00035723	48.18	357	151	6	1199	132	6	329	2e-91	283	.	.	.	.	.	.	.
c29605_g1	c29605_g1_i1	PRGDB00000498	28.8	316	180	15	770	1657	715	1005	2e-19	86.3	sp|Q90670|AVR2B_CHICK^Q90670^Q:28-483,H:28-480^52.6%ID^E:7e-160^RecName: Full=Activin receptor type-2B;^Eukaryota; Metazoa; Chordata; Craniata; Vertebrata; Euteleostomi; Testudines + Archosauria group; Archosauria; Dinosauria; Saurischia; Theropoda; Coelurosauria; Aves; Neognathae; Galliformes; Phasianidae; Phasianinae; Gallus	PF00069.20^Pkinase^Protein kinase domain^196-479^E:2e-55`PF07714.12^Pkinase_Tyr^Protein tyrosine kinase^196-479^E:3.4e-32	COG0515^Serine Threonine protein kinase	GO:0016021^cellular_component^integral component of membrane`GO:0005524^molecular_function^ATP binding`GO:0046872^molecular_function^metal ion binding`GO:0004702^molecular_function^receptor signaling protein serine/threonine kinase activity`GO:0005024^molecular_function^transforming growth factor beta-activated receptor activity	GO:0004672^molecular_function^protein kinase activity`GO:0005524^molecular_function^ATP binding`GO:0006468^biological_process^protein phosphorylation	.	.
c29704_g1	c29704_g1_i1	PRGDB00035721	35.17	145	84	4	3	425	773	911	6e-25	97.4	sp|C0LGL4|Y2289_ARATH^C0LGL4^Q:1-157,H:698-855^39.62%ID^E:3e-29^RecName: Full=Probable LRR receptor-like serine/threonine-protein kinase At2g28960;^Eukaryota; Viridiplantae; Streptophyta; Embryophyta; Tracheophyta; Spermatophyta; Magnoliophyta; eudicotyledons; Gunneridae; Pentapetalae; rosids; malvids; Brassicales; Brassicaceae; Camelineae; Arabidopsis	PF00069.20^Pkinase^Protein kinase domain^1-140^E:1.5e-16`PF07714.12^Pkinase_Tyr^Protein tyrosine kinase^1-143^E:9.1e-12	COG0515^Serine Threonine protein kinase	GO:0016021^cellular_component^integral component of membrane`GO:0005524^molecular_function^ATP binding`GO:0004674^molecular_function^protein serine/threonine kinase activity	GO:0004672^molecular_function^protein kinase activity`GO:0005524^molecular_function^ATP binding`GO:0006468^biological_process^protein phosphorylation	.	.
c29704_g1	c29704_g1_i2	PRGDB00035721	35.17	145	84	4	3	425	773	911	2e-24	97.4	sp|C0LGL4|Y2289_ARATH^C0LGL4^Q:1-157,H:698-855^39.62%ID^E:3e-29^RecName: Full=Probable LRR receptor-like serine/threonine-protein kinase At2g28960;^Eukaryota; Viridiplantae; Streptophyta; Embryophyta; Tracheophyta; Spermatophyta; Magnoliophyta; eudicotyledons; Gunneridae; Pentapetalae; rosids; malvids; Brassicales; Brassicaceae; Camelineae; Arabidopsis	PF00069.20^Pkinase^Protein kinase domain^1-140^E:1.5e-16`PF07714.12^Pkinase_Tyr^Protein tyrosine kinase^1-143^E:9.1e-12	COG0515^Serine Threonine protein kinase	GO:0016021^cellular_component^integral component of membrane`GO:0005524^molecular_function^ATP binding`GO:0004674^molecular_function^protein serine/threonine kinase activity	GO:0004672^molecular_function^protein kinase activity`GO:0005524^molecular_function^ATP binding`GO:0006468^biological_process^protein phosphorylation	.	.
c30024_g1	c30024_g1_i1	PRGDB00035720	30.61	196	115	3	35	610	856	1034	4e-24	95.5	sp|Q54N73|7TMK1_DICDI^Q54N73^Q:1-202,H:382-584^41.15%ID^E:2e-35^RecName: Full=Seven transmembrane domain-containing tyrosine-protein kinase 1;^Eukaryota; Amoebozoa; Mycetozoa; Dictyosteliida; Dictyostelium	PF00069.20^Pkinase^Protein kinase domain^3-187^E:1.8e-48`PF07714.12^Pkinase_Tyr^Protein tyrosine kinase^4-190^E:2e-45	COG0515^Serine Threonine protein kinase	GO:0016021^cellular_component^integral component of membrane`GO:0005524^molecular_function^ATP binding`GO:0004714^molecular_function^transmembrane receptor protein tyrosine kinase activity	GO:0004672^molecular_function^protein kinase activity`GO:0005524^molecular_function^ATP binding`GO:0006468^biological_process^protein phosphorylation	.	.
c30053_g1	c30053_g1_i1	PRGDB00035714	29.41	204	138	5	663	55	36	234	3e-25	97.1	.	.	.	.	.	.	.
c33484_g1	c33484_g1_i1	PRGDB00000035	43.24	222	125	1	400	1065	232	452	5e-36	136	sp|Q5PP26|PII2_ARATH^Q5PP26^Q:34-411,H:36-415^33.33%ID^E:9e-57^RecName: Full=Piriformospora indica-insensitive protein 2;^Eukaryota; Viridiplantae; Streptophyta; Embryophyta; Tracheophyta; Spermatophyta; Magnoliophyta; eudicotyledons; Gunneridae; Pentapetalae; rosids; malvids; Brassicales; Brassicaceae; Camelineae; Arabidopsis	PF13504.1^LRR_7^Leucine rich repeat^114-124^E:60`PF12799.2^LRR_4^Leucine Rich repeats (2 copies)^166-203^E:6.7e-07`PF13855.1^LRR_8^Leucine rich repeat^166-226^E:1.7e-08`PF13504.1^LRR_7^Leucine rich repeat^166-180^E:51`PF12799.2^LRR_4^Leucine Rich repeats (2 copies)^191-227^E:2.7e-07`PF00560.28^LRR_1^Leucine Rich Repeat^191-213^E:0.033`PF13516.1^LRR_6^Leucine Rich repeat^191-204^E:0.65`PF13504.1^L…	.	GO:0009507^cellular_component^chloroplast`GO:0005886^cellular_component^plasma membrane`GO:0009610^biological_process^response to symbiotic fungus`GO:0044403^biological_process^symbiosis, encompassing mutualism through parasitism	GO:0005515^molecular_function^protein binding	.	.
c33724_g3	c33724_g3_i1	PRGDB00000490	30.24	291	152	11	2	796	423	688	2e-23	95.9	sp|O02466|ILPR_BRALA^O02466^Q:3-268,H:998-1279^43.66%ID^E:9e-70^RecName: Full=Insulin-like peptide receptor;^Eukaryota; Metazoa; Chordata; Cephalochordata; Branchiostomidae; Branchiostoma	PF07714.12^Pkinase_Tyr^Protein tyrosine kinase^2-267^E:1.3e-83`PF00069.20^Pkinase^Protein kinase domain^2-266^E:2.8e-42	.	GO:0016021^cellular_component^integral component of membrane`GO:0005524^molecular_function^ATP binding`GO:0046872^molecular_function^metal ion binding`GO:0004714^molecular_function^transmembrane receptor protein tyrosine kinase activity`GO:0046777^biological_process^protein autophosphorylation`GO:0007169^biological_process^transmembrane receptor protein tyrosine kinase signaling pathway	GO:0004672^molecular_function^protein kinase activity`GO:0006468^biological_process^protein phosphorylation`GO:0005524^molecular_function^ATP binding	.	.
c34323_g1	c34323_g1_i1	PRGDB00061455	28.23	209	141	5	105	713	517	722	5e-18	77.8	sp|Q55GV3|PAKC_DICDI^Q55GV3^Q:5-269,H:167-433^67.79%ID^E:7e-128^RecName: Full=Serine/threonine-protein kinase pakC;^Eukaryota; Amoebozoa; Mycetozoa; Dictyosteliida; Dictyostelium	PF00069.20^Pkinase^Protein kinase domain^45-265^E:1.5e-62`PF07714.12^Pkinase_Tyr^Protein tyrosine kinase^45-266^E:2.5e-45	COG0515^Serine Threonine protein kinase	GO:0005737^cellular_component^cytoplasm`GO:0016020^cellular_component^membrane`GO:0005524^molecular_function^ATP binding`GO:0046872^molecular_function^metal ion binding`GO:0048365^molecular_function^Rac GTPase binding`GO:0004702^molecular_function^receptor signaling protein serine/threonine kinase activity`GO:0006935^biological_process^chemotaxis`GO:0007163^biological_process^establishment or mai…	GO:0004672^molecular_function^protein kinase activity`GO:0005524^molecular_function^ATP binding`GO:0006468^biological_process^protein phosphorylation	.	.
c34414_g1	c34414_g1_i1	PRGDB00000490	28.64	213	138	5	636	28	420	628	1e-16	73.9	.	.	.	.	.	.	.
c34432_g1	c34432_g1_i1	PRGDB00061470	67.86	168	54	0	1	504	893	1060	5e-74	237	sp|O81016|AB32G_ARATH^O81016^Q:1-169,H:909-1077^87.57%ID^E:2e-95^RecName: Full=ABC transporter G family member 32;^Eukaryota; Viridiplantae; Streptophyta; Embryophyta; Tracheophyta; Spermatophyta; Magnoliophyta; eudicotyledons; Gunneridae; Pentapetalae; rosids; malvids; Brassicales; Brassicaceae; Camelineae; Arabidopsis	PF00005.22^ABC_tran^ABC transporter^6-90^E:3.6e-06	COG1131^(ABC) transporter	GO:0016021^cellular_component^integral component of membrane`GO:0005886^cellular_component^plasma membrane`GO:0005524^molecular_function^ATP binding`GO:0016887^molecular_function^ATPase activity`GO:0042335^biological_process^cuticle development`GO:0006855^biological_process^drug transmembrane transport	GO:0005524^molecular_function^ATP binding`GO:0016887^molecular_function^ATPase activity	.	.
c34432_g2	c34432_g2_i1	PRGDB00061470	42.91	254	128	3	762	1	654	890	2e-60	202	.	.	.	.	.	.	.
c34637_g1	c34637_g1_i1	PRGDB00061455	27.69	325	210	9	1373	453	476	793	5e-23	97.8	.	.	.	.	.	.	.
c35014_g1	c35014_g1_i1	PRGDB00000043	54.39	114	50	1	336	1	31	144	7e-26	102	.	.	.	.	.	.	.
c35337_g1	c35337_g1_i1	PRGDB00061470	27.51	189	111	3	493	5	211	399	2e-20	84	.	.	.	.	.	.	.
c35494_g1	c35494_g1_i1	PRGDB00061461	31.06	264	157	7	21	794	305	549	2e-29	111	sp|Q9SGI7|LYK2_ARATH^Q9SGI7^Q:1-263,H:349-598^44.12%ID^E:3e-64^RecName: Full=Protein LYK2;^Eukaryota; Viridiplantae; Streptophyta; Embryophyta; Tracheophyta; Spermatophyta; Magnoliophyta; eudicotyledons; Gunneridae; Pentapetalae; rosids; malvids; Brassicales; Brassicaceae; Camelineae; Arabidopsis	PF00069.20^Pkinase^Protein kinase domain^31-226^E:5e-31`PF07714.12^Pkinase_Tyr^Protein tyrosine kinase^39-241^E:4.6e-31	.	GO:0016021^cellular_component^integral component of membrane`GO:0005886^cellular_component^plasma membrane`GO:0005524^molecular_function^ATP binding`GO:0004672^molecular_function^protein kinase activity	GO:0004672^molecular_function^protein kinase activity`GO:0005524^molecular_function^ATP binding`GO:0006468^biological_process^protein phosphorylation	.	.
c35498_g2	c35498_g2_i1	PRGDB00061470	36.36	209	125	4	650	48	829	1037	2e-36	133	.	.	.	.	.	.	.
c35762_g1	c35762_g1_i1	PRGDB00000490	30.64	173	106	5	45	554	462	623	1e-17	75.1	sp|Q93105|INSR_AEDAE^Q93105^Q:1-196,H:1059-1254^80.1%ID^E:1e-104^RecName: Full=Insulin-like receptor;^Eukaryota; Metazoa; Ecdysozoa; Arthropoda; Hexapoda; Insecta; Pterygota; Neoptera; Endopterygota; Diptera; Nematocera; Culicoidea; Culicidae; Culicinae; Aedini; Aedes; Stegomyia	PF07714.12^Pkinase_Tyr^Protein tyrosine kinase^1-195^E:1e-68`PF00069.20^Pkinase^Protein kinase domain^5-188^E:1.1e-28	COG0515^Serine Threonine protein kinase	GO:0016021^cellular_component^integral component of membrane`GO:0005524^molecular_function^ATP binding`GO:0043559^molecular_function^insulin binding`GO:0043560^molecular_function^insulin receptor substrate binding`GO:0005009^molecular_function^insulin-activated receptor activity`GO:0046872^molecular_function^metal ion binding`GO:0043548^molecular_function^phosphatidylinositol 3-kinase binding`GO:…	GO:0004672^molecular_function^protein kinase activity`GO:0006468^biological_process^protein phosphorylation`GO:0005524^molecular_function^ATP binding	.	.
c35765_g1	c35765_g1_i1	PRGDB00061461	40.22	179	104	3	1	528	388	566	3e-44	150	sp|C0LGE4|Y1124_ARATH^C0LGE4^Q:1-184,H:697-882^75.27%ID^E:3e-93^RecName: Full=Probable LRR receptor-like serine/threonine-protein kinase At1g12460;^Eukaryota; Viridiplantae; Streptophyta; Embryophyta; Tracheophyta; Spermatophyta; Magnoliophyta; eudicotyledons; Gunneridae; Pentapetalae; rosids; malvids; Brassicales; Brassicaceae; Camelineae; Arabidopsis	PF07714.12^Pkinase_Tyr^Protein tyrosine kinase^3-174^E:2.2e-19`PF00069.20^Pkinase^Protein kinase domain^6-173^E:5.4e-24	COG4886^leucine Rich Repeat	GO:0016021^cellular_component^integral component of membrane`GO:0005886^cellular_component^plasma membrane`GO:0005524^molecular_function^ATP binding`GO:0004674^molecular_function^protein serine/threonine kinase activity	GO:0004672^molecular_function^protein kinase activity`GO:0006468^biological_process^protein phosphorylation`GO:0005524^molecular_function^ATP binding	.	.
c36016_g2	c36016_g2_i1	PRGDB00000490	51.81	83	30	1	197	415	383	465	2e-22	67.4	.	.	.	.	.	.	.
c36138_g1	c36138_g1_i1	PRGDB00000490	28.11	217	145	5	1119	487	411	622	7e-17	77.4	.	.	.	.	.	.	.
c36172_g1	c36172_g1_i1	PRGDB00000045	36.61	743	406	19	2379	286	1090	1812	5e-121	399	.	.	.	.	.	.	.
c36821_g1	c36821_g1_i1	PRGDB00035726	31.87	160	100	4	78	530	529	688	4e-18	77	sp|Q55GU0|Y9955_DICDI^Q55GU0^Q:1-176,H:746-915^47.16%ID^E:2e-45^RecName: Full=Probable serine/threonine-protein kinase DDB_G0267514;^Eukaryota; Amoebozoa; Mycetozoa; Dictyosteliida; Dictyostelium	PF07714.12^Pkinase_Tyr^Protein tyrosine kinase^2-173^E:3.4e-39`PF00069.20^Pkinase^Protein kinase domain^7-170^E:1.9e-39	COG0515^Serine Threonine protein kinase	GO:0005524^molecular_function^ATP binding`GO:0004674^molecular_function^protein serine/threonine kinase activity	GO:0004672^molecular_function^protein kinase activity`GO:0006468^biological_process^protein phosphorylation`GO:0005524^molecular_function^ATP binding	.	.
c37166_g2	c37166_g2_i1	PRGDB00035720	29.3	314	165	18	1	867	834	1115	1e-18	81.6	sp|P80204|TGFR1_RAT^P80204^Q:1-291,H:210-500^71.13%ID^E:3e-156^RecName: Full=TGF-beta receptor type-1;^Eukaryota; Metazoa; Chordata; Craniata; Vertebrata; Euteleostomi; Mammalia; Eutheria; Euarchontoglires; Glires; Rodentia; Sciurognathi; Muroidea; Muridae; Murinae; Rattus	PF00069.20^Pkinase^Protein kinase domain^1-279^E:3.5e-52`PF07714.12^Pkinase_Tyr^Protein tyrosine kinase^1-280^E:1.8e-36	COG0515^Serine Threonine protein kinase	GO:0016324^cellular_component^apical plasma membrane`GO:0016323^cellular_component^basolateral plasma membrane`GO:0005901^cellular_component^caveola`GO:0045121^cellular_component^membrane raft`GO:0043234^cellular_component^protein complex`GO:0005923^cellular_component^tight junction`GO:0070022^cellular_component^transforming growth factor beta receptor homodimeric complex`GO:0005524^molecular_fun…	GO:0004672^molecular_function^protein kinase activity`GO:0005524^molecular_function^ATP binding`GO:0006468^biological_process^protein phosphorylation	.	.
c37232_g1	c37232_g1_i1	PRGDB00061461	41.51	212	121	3	1150	521	278	488	6e-51	164	.	.	.	.	.	.	.
c37232_g1	c37232_g1_i2	PRGDB00061461	41.51	212	121	3	1150	521	278	488	3e-51	164	.	.	.	.	.	.	.
c37828_g1	c37828_g1_i1	PRGDB00035720	32.43	555	324	13	1582	23	460	998	5e-53	189	.	.	.	.	.	.	.
c37873_g1	c37873_g1_i1	PRGDB00035721	30.35	201	126	6	69	653	654	846	4e-17	74.3	sp|Q9U9Y8|NLK_CAEEL^Q9U9Y8^Q:11-227,H:233-450^87.16%ID^E:7e-136^RecName: Full=Serine/threonine kinase NLK;^Eukaryota; Metazoa; Ecdysozoa; Nematoda; Chromadorea; Rhabditida; Rhabditoidea; Rhabditidae; Peloderinae; Caenorhabditis	PF00069.20^Pkinase^Protein kinase domain^20-222^E:2e-58`PF07714.12^Pkinase_Tyr^Protein tyrosine kinase^21-214^E:5.4e-33	COG0515^Serine Threonine protein kinase	GO:0005938^cellular_component^cell cortex`GO:0005737^cellular_component^cytoplasm`GO:0005634^cellular_component^nucleus`GO:0005524^molecular_function^ATP binding`GO:0004707^molecular_function^MAP kinase activity`GO:0046872^molecular_function^metal ion binding`GO:0005515^molecular_function^protein binding`GO:0004672^molecular_function^protein kinase activity`GO:0047485^molecular_function^protein N…	GO:0004672^molecular_function^protein kinase activity`GO:0005524^molecular_function^ATP binding`GO:0006468^biological_process^protein phosphorylation	.	.
c38004_g1	c38004_g1_i1	PRGDB00061470	27.74	429	231	15	1943	756	855	1237	2e-37	143	.	.	.	.	.	.	.
c38013_g1	c38013_g1_i1	PRGDB00035721	31.22	551	323	14	376	1944	400	922	7e-59	210	sp|O04567|Y1719_ARATH^O04567^Q:10-601,H:11-600^67.68%ID^E:0^RecName: Full=Probable inactive receptor kinase At1g27190;^Eukaryota; Viridiplantae; Streptophyta; Embryophyta; Tracheophyta; Spermatophyta; Magnoliophyta; eudicotyledons; Gunneridae; Pentapetalae; rosids; malvids; Brassicales; Brassicaceae; Camelineae; Arabidopsis	PF08263.7^LRRNT_2^Leucine rich repeat N-terminal domain^24-65^E:0.0032`PF13855.1^LRR_8^Leucine rich repeat^71-131^E:1.1e-06`PF13516.1^LRR_6^Leucine Rich repeat^93-115^E:0.14`PF00560.28^LRR_1^Leucine Rich Repeat^95-113^E:0.091`PF13504.1^LRR_7^Leucine rich repeat^95-107^E:25`PF13504.1^LRR_7^Leucine rich repeat^119-132^E:80`PF00560.28^LRR_1^Leucine Rich Repeat^121-138^E:0.16`PF13504.1^LRR_7^Leucine …	COG0515^Serine Threonine protein kinase	GO:0016021^cellular_component^integral component of membrane`GO:0005634^cellular_component^nucleus`GO:0005886^cellular_component^plasma membrane`GO:0005524^molecular_function^ATP binding`GO:0004672^molecular_function^protein kinase activity	GO:0005515^molecular_function^protein binding`GO:0004672^molecular_function^protein kinase activity`GO:0005524^molecular_function^ATP binding`GO:0006468^biological_process^protein phosphorylation	.	.
c38072_g1	c38072_g1_i1	PRGDB00000032	26.06	449	271	14	5	1270	572	986	8e-18	80.9	sp|O02833|ALS_PAPHA^O02833^Q:29-494,H:75-513^27.45%ID^E:5e-29^RecName: Full=Insulin-like growth factor-binding protein complex acid labile subunit;^Eukaryota; Metazoa; Chordata; Craniata; Vertebrata; Euteleostomi; Mammalia; Eutheria; Euarchontoglires; Primates; Haplorrhini; Catarrhini; Cercopithecidae; Cercopithecinae; Papio	PF13504.1^LRR_7^Leucine rich repeat^5-20^E:36`PF13855.1^LRR_8^Leucine rich repeat^6-63^E:1.2e-12`PF00560.28^LRR_1^Leucine Rich Repeat^30-49^E:1.2`PF13504.1^LRR_7^Leucine rich repeat^30-44^E:140`PF13306.1^LRR_5^Leucine rich repeats (6 copies)^44-170^E:6.7e-11`PF13516.1^LRR_6^Leucine Rich repeat^52-63^E:2`PF00560.28^LRR_1^Leucine Rich Repeat^53-69^E:0.37`PF13504.1^LRR_7^Leucine rich repeat^53-65^E:…	.	GO:0005615^cellular_component^extracellular space`GO:0007155^biological_process^cell adhesion	GO:0005515^molecular_function^protein binding	.	.
c38194_g1	c38194_g1_i1	PRGDB00061448	36.81	182	112	2	3	548	675	853	1e-30	113	sp|C0LGP4|Y3475_ARATH^C0LGP4^Q:1-183,H:559-749^37.17%ID^E:9e-32^RecName: Full=Probable LRR receptor-like serine/threonine-protein kinase At3g47570;^Eukaryota; Viridiplantae; Streptophyta; Embryophyta; Tracheophyta; Spermatophyta; Magnoliophyta; eudicotyledons; Gunneridae; Pentapetalae; rosids; malvids; Brassicales; Brassicaceae; Camelineae; Arabidopsis	.	COG4886^leucine Rich Repeat	GO:0016021^cellular_component^integral component of membrane`GO:0005886^cellular_component^plasma membrane`GO:0005524^molecular_function^ATP binding`GO:0004674^molecular_function^protein serine/threonine kinase activity	.	.	.
c38242_g1	c38242_g1_i1	PRGDB00061455	38.3	342	198	7	331	1335	476	811	6e-57	199	sp|Q9LXA5|LRK91_ARATH^Q9LXA5^Q:1-445,H:173-625^56.83%ID^E:2e-176^RecName: Full=L-type lectin-domain containing receptor kinase IX.1;^Eukaryota; Viridiplantae; Streptophyta; Embryophyta; Tracheophyta; Spermatophyta; Magnoliophyta; eudicotyledons; Gunneridae; Pentapetalae; rosids; malvids; Brassicales; Brassicaceae; Camelineae; Arabidopsis	PF00139.14^Lectin_legB^Legume lectin domain^4-79^E:4.1e-20`PF00069.20^Pkinase^Protein kinase domain^160-424^E:5.2e-51`PF07714.12^Pkinase_Tyr^Protein tyrosine kinase^162-426^E:1.6e-45	COG0515^Serine Threonine protein kinase	GO:0016021^cellular_component^integral component of membrane`GO:0005886^cellular_component^plasma membrane`GO:0005524^molecular_function^ATP binding`GO:0030246^molecular_function^carbohydrate binding`GO:0004674^molecular_function^protein serine/threonine kinase activity	GO:0030246^molecular_function^carbohydrate binding`GO:0004672^molecular_function^protein kinase activity`GO:0005524^molecular_function^ATP binding`GO:0006468^biological_process^protein phosphorylation	.	.
c38397_g1	c38397_g1_i1	PRGDB00061451	47.54	244	119	1	1	732	10	244	2e-67	209	sp|Q9SMM5|SWT11_ARATH^Q9SMM5^Q:1-253,H:8-276^50.56%ID^E:6e-86^RecName: Full=Bidirectional sugar transporter SWEET11;^Eukaryota; Viridiplantae; Streptophyta; Embryophyta; Tracheophyta; Spermatophyta; Magnoliophyta; eudicotyledons; Gunneridae; Pentapetalae; rosids; malvids; Brassicales; Brassicaceae; Camelineae; Arabidopsis	PF03083.11^MtN3_slv^Sugar efflux transporter for intercellular exchange^6-92^E:1e-26`PF03083.11^MtN3_slv^Sugar efflux transporter for intercellular exchange^126-208^E:5.1e-27	.	GO:0005887^cellular_component^integral component of plasma membrane`GO:0005886^cellular_component^plasma membrane`GO:0008515^molecular_function^sucrose transmembrane transporter activity`GO:0051119^molecular_function^sugar transmembrane transporter activity`GO:0034219^biological_process^carbohydrate transmembrane transport`GO:0015770^biological_process^sucrose transport	.	.	.
c38810_g1	c38810_g1_i1	PRGDB00061448	44.96	258	138	3	5	775	570	824	4e-51	175	sp|Q8VZG8|Y4885_ARATH^Q8VZG8^Q:2-258,H:524-791^33.7%ID^E:7e-35^RecName: Full=Probable LRR receptor-like serine/threonine-protein kinase At4g08850;^Eukaryota; Viridiplantae; Streptophyta; Embryophyta; Tracheophyta; Spermatophyta; Magnoliophyta; eudicotyledons; Gunneridae; Pentapetalae; rosids; malvids; Brassicales; Brassicaceae; Camelineae; Arabidopsis	PF13516.1^LRR_6^Leucine Rich repeat^3-21^E:0.45`PF00560.28^LRR_1^Leucine Rich Repeat^5-27^E:0.054`PF13504.1^LRR_7^Leucine rich repeat^5-18^E:5.4`PF13504.1^LRR_7^Leucine rich repeat^29-40^E:600`PF00560.28^LRR_1^Leucine Rich Repeat^55-73^E:0.28`PF13504.1^LRR_7^Leucine rich repeat^55-65^E:160`PF13855.1^LRR_8^Leucine rich repeat^77-136^E:1.3e-10`PF00560.28^LRR_1^Leucine Rich Repeat^78-99^E:0.059`PF12…	COG0515^Serine Threonine protein kinase	GO:0016021^cellular_component^integral component of membrane`GO:0016020^cellular_component^membrane`GO:0005886^cellular_component^plasma membrane`GO:0009506^cellular_component^plasmodesma`GO:0005524^molecular_function^ATP binding`GO:0004674^molecular_function^protein serine/threonine kinase activity`GO:0004713^molecular_function^protein tyrosine kinase activity	GO:0005515^molecular_function^protein binding	.	.
c38909_g1	c38909_g1_i1	PRGDB00000490	54.35	92	41	1	548	273	604	694	2e-25	98.2	.	.	.	.	.	.	.
c38909_g2	c38909_g2_i1	PRGDB00000490	71.3	216	62	0	648	1	393	608	1e-107	335	.	.	.	.	.	.	.
c39192_g1	c39192_g1_i1	PRGDB00000490	28.11	217	136	8	686	66	416	622	2e-17	75.1	.	.	.	.	.	.	.
c39299_g1	c39299_g1_i1	PRGDB00061451	35.8	176	102	4	896	381	31	199	6e-28	106	.	.	.	.	.	.	.
c39376_g1	c39376_g1_i1	PRGDB00035723	41.63	221	68	7	1	630	311	481	4e-39	140	sp|O80961|MLO12_ARATH^O80961^Q:7-115,H:429-554^35.71%ID^E:2e-14^RecName: Full=MLO-like protein 12;^Eukaryota; Viridiplantae; Streptophyta; Embryophyta; Tracheophyta; Spermatophyta; Magnoliophyta; eudicotyledons; Gunneridae; Pentapetalae; rosids; malvids; Brassicales; Brassicaceae; Camelineae; Arabidopsis	PF03094.10^Mlo^Mlo family^7-69^E:1e-11	.	GO:0016021^cellular_component^integral component of membrane`GO:0005886^cellular_component^plasma membrane`GO:0006952^biological_process^defense response`GO:0009817^biological_process^defense response to fungus, incompatible interaction`GO:0010150^biological_process^leaf senescence	GO:0006952^biological_process^defense response`GO:0016021^cellular_component^integral component of membrane	.	.
c39376_g1	c39376_g1_i2	PRGDB00035723	46.23	199	69	6	1	564	311	482	2e-45	158	sp|O80961|MLO12_ARATH^O80961^Q:1-108,H:430-554^35.2%ID^E:9e-14^RecName: Full=MLO-like protein 12;^Eukaryota; Viridiplantae; Streptophyta; Embryophyta; Tracheophyta; Spermatophyta; Magnoliophyta; eudicotyledons; Gunneridae; Pentapetalae; rosids; malvids; Brassicales; Brassicaceae; Camelineae; Arabidopsis	PF03094.10^Mlo^Mlo family^1-62^E:8.9e-11	.	GO:0016021^cellular_component^integral component of membrane`GO:0005886^cellular_component^plasma membrane`GO:0006952^biological_process^defense response`GO:0009817^biological_process^defense response to fungus, incompatible interaction`GO:0010150^biological_process^leaf senescence	GO:0006952^biological_process^defense response`GO:0016021^cellular_component^integral component of membrane	.	.
c39559_g1	c39559_g1_i1	PRGDB00000483	32.97	185	106	5	546	40	10	192	1e-18	76.6	.	.	.	.	.	.	.
c39900_g1	c39900_g1_i1	PRGDB00000490	29.02	224	129	8	688	74	410	622	5e-18	79.3	.	.	.	.	.	.	.
c40259_g1	c40259_g1_i1	PRGDB00000035	29.1	323	201	9	1197	310	33	354	3e-29	115	.	.	.	.	.	.	.
c40259_g1	c40259_g1_i2	PRGDB00000035	30.53	190	125	3	780	229	241	429	3e-19	81.6	.	.	.	.	.	.	.
c40639_g1	c40639_g1_i1	PRGDB00035718	31.64	256	147	4	32	796	447	675	7e-16	73.6	sp|Q5PP26|PII2_ARATH^Q5PP26^Q:1-298,H:122-423^36.93%ID^E:3e-40^RecName: Full=Piriformospora indica-insensitive protein 2;^Eukaryota; Viridiplantae; Streptophyta; Embryophyta; Tracheophyta; Spermatophyta; Magnoliophyta; eudicotyledons; Gunneridae; Pentapetalae; rosids; malvids; Brassicales; Brassicaceae; Camelineae; Arabidopsis	PF13504.1^LRR_7^Leucine rich repeat^39-39^E:4000`PF13504.1^LRR_7^Leucine rich repeat^74-80^E:14000`PF13855.1^LRR_8^Leucine rich repeat^94-153^E:1e-08`PF13504.1^LRR_7^Leucine rich repeat^94-106^E:16`PF00560.28^LRR_1^Leucine Rich Repeat^118-140^E:0.83`PF13504.1^LRR_7^Leucine rich repeat^118-130^E:260`PF13516.1^LRR_6^Leucine Rich repeat^141-158^E:1.3`PF13504.1^LRR_7^Leucine rich repeat^143-154^E:9.7…	.	GO:0009507^cellular_component^chloroplast`GO:0005886^cellular_component^plasma membrane`GO:0009610^biological_process^response to symbiotic fungus`GO:0044403^biological_process^symbiosis, encompassing mutualism through parasitism	GO:0005515^molecular_function^protein binding	.	.
c41206_g1	c41206_g1_i1	PRGDB00000043	43.4	212	114	3	5	634	109	316	8e-50	166	sp|O24585|CRI4_MAIZE^O24585^Q:2-327,H:575-901^81.71%ID^E:0^RecName: Full=Putative receptor protein kinase CRINKLY4;^Eukaryota; Viridiplantae; Streptophyta; Embryophyta; Tracheophyta; Spermatophyta; Magnoliophyta; Liliopsida; Poales; Poaceae; PACMAD clade; Panicoideae; Andropogoneae; Zea	PF07714.12^Pkinase_Tyr^Protein tyrosine kinase^3-204^E:3e-29`PF00069.20^Pkinase^Protein kinase domain^3-201^E:4.6e-29	.	GO:0009986^cellular_component^cell surface`GO:0030139^cellular_component^endocytic vesicle`GO:0016021^cellular_component^integral component of membrane`GO:0032585^cellular_component^multivesicular body membrane`GO:0005886^cellular_component^plasma membrane`GO:0005524^molecular_function^ATP binding`GO:0042803^molecular_function^protein homodimerization activity`GO:0004674^molecular_function^protei…	GO:0004672^molecular_function^protein kinase activity`GO:0006468^biological_process^protein phosphorylation`GO:0005524^molecular_function^ATP binding	.	.
c41612_g2	c41612_g2_i1	PRGDB00000490	25.25	297	192	9	1061	246	396	687	1e-22	95.1	.	.	.	.	.	.	.
c41669_g1	c41669_g1_i1	PRGDB00061455	48.98	98	47	2	316	23	511	605	2e-24	97.8	.	.	.	.	.	.	.
c41669_g2	c41669_g2_i1	PRGDB00061462	51.5	167	73	3	1158	670	406	568	3e-50	174	.	.	.	.	.	.	.
c41744_g1	c41744_g1_i1	PRGDB00035720	33.17	205	110	9	914	351	824	1018	9e-19	84	.	.	.	.	.	.	.
c41895_g1	c41895_g1_i1	PRGDB00061455	45.35	86	43	3	305	562	504	585	2e-16	71.2	sp|Q9M2S4|LRKS4_ARATH^Q9M2S4^Q:1-190,H:221-415^58.67%ID^E:5e-66^RecName: Full=L-type lectin-domain containing receptor kinase S.4;^Eukaryota; Viridiplantae; Streptophyta; Embryophyta; Tracheophyta; Spermatophyta; Magnoliophyta; eudicotyledons; Gunneridae; Pentapetalae; rosids; malvids; Brassicales; Brassicaceae; Camelineae; Arabidopsis	PF00139.14^Lectin_legB^Legume lectin domain^1-39^E:1.8e-10`PF00069.20^Pkinase^Protein kinase domain^123-188^E:3.2e-10`PF07714.12^Pkinase_Tyr^Protein tyrosine kinase^126-187^E:1.5e-10	COG0515^Serine Threonine protein kinase	GO:0016021^cellular_component^integral component of membrane`GO:0005886^cellular_component^plasma membrane`GO:0005524^molecular_function^ATP binding`GO:0030246^molecular_function^carbohydrate binding`GO:0004674^molecular_function^protein serine/threonine kinase activity	GO:0030246^molecular_function^carbohydrate binding`GO:0004672^molecular_function^protein kinase activity`GO:0005524^molecular_function^ATP binding`GO:0006468^biological_process^protein phosphorylation	.	.
c41986_g1	c41986_g1_i1	PRGDB00000490	40.96	166	89	4	143	622	409	571	6e-41	108	sp|Q8S8S7|PUB34_ARATH^Q8S8S7^Q:3-218,H:385-604^56.36%ID^E:2e-73^RecName: Full=U-box domain-containing protein 34;^Eukaryota; Viridiplantae; Streptophyta; Embryophyta; Tracheophyta; Spermatophyta; Magnoliophyta; eudicotyledons; Gunneridae; Pentapetalae; rosids; malvids; Brassicales; Brassicaceae; Camelineae; Arabidopsis	PF00069.20^Pkinase^Protein kinase domain^62-212^E:1.4e-30`PF07714.12^Pkinase_Tyr^Protein tyrosine kinase^63-207^E:3.5e-30	COG0515^Serine Threonine protein kinase	GO:0000151^cellular_component^ubiquitin ligase complex`GO:0005524^molecular_function^ATP binding`GO:0004674^molecular_function^protein serine/threonine kinase activity`GO:0004842^molecular_function^ubiquitin-protein transferase activity	GO:0004672^molecular_function^protein kinase activity`GO:0005524^molecular_function^ATP binding`GO:0006468^biological_process^protein phosphorylation	.	.
c42486_g1	c42486_g1_i1	PRGDB00061448	34.32	169	108	1	507	1	662	827	7e-26	99.4	.	.	.	.	.	.	.
c42625_g1	c42625_g1_i1	PRGDB00061451	43.5	177	100	0	809	279	37	213	2e-48	160	.	.	.	.	.	.	.
c42813_g1	c42813_g1_i1	PRGDB00035721	44.19	172	92	1	14	529	740	907	8e-42	146	sp|Q9LYN8|EXS_ARATH^Q9LYN8^Q:4-186,H:1009-1192^64.32%ID^E:7e-77^RecName: Full=Leucine-rich repeat receptor protein kinase EXS;^Eukaryota; Viridiplantae; Streptophyta; Embryophyta; Tracheophyta; Spermatophyta; Magnoliophyta; eudicotyledons; Gunneridae; Pentapetalae; rosids; malvids; Brassicales; Brassicaceae; Camelineae; Arabidopsis	PF00069.20^Pkinase^Protein kinase domain^6-181^E:1.4e-27`PF07714.12^Pkinase_Tyr^Protein tyrosine kinase^6-183^E:1.8e-23	COG4886^leucine Rich Repeat	GO:0016021^cellular_component^integral component of membrane`GO:0016020^cellular_component^membrane`GO:0005886^cellular_component^plasma membrane`GO:0005524^molecular_function^ATP binding`GO:0005515^molecular_function^protein binding`GO:0004674^molecular_function^protein serine/threonine kinase activity`GO:0019199^molecular_function^transmembrane receptor protein kinase activity`GO:0010234^biolog…	GO:0004672^molecular_function^protein kinase activity`GO:0005524^molecular_function^ATP binding`GO:0006468^biological_process^protein phosphorylation	.	.
c42813_g2	c42813_g2_i1	PRGDB00035719	30.74	462	260	10	1337	39	374	804	3e-39	146	.	.	.	.	.	.	.
c43522_g2	c43522_g2_i1	PRGDB00000490	34.92	189	104	6	273	800	425	607	2e-23	94.7	sp|A2VDU3|M3K7_BOVIN^A2VDU3^Q:20-206,H:29-214^72.34%ID^E:2e-90^RecName: Full=Mitogen-activated protein kinase kinase kinase 7;^Eukaryota; Metazoa; Chordata; Craniata; Vertebrata; Euteleostomi; Mammalia; Eutheria; Laurasiatheria; Cetartiodactyla; Ruminantia; Pecora; Bovidae; Bovinae; Bos	PF00069.20^Pkinase^Protein kinase domain^28-206^E:1.1e-45`PF07714.12^Pkinase_Tyr^Protein tyrosine kinase^29-206^E:1.7e-42	COG0515^Serine Threonine protein kinase	GO:0005671^cellular_component^Ada2/Gcn5/Ada3 transcription activator complex`GO:0008385^cellular_component^IkappaB kinase complex`GO:0005886^cellular_component^plasma membrane`GO:0005524^molecular_function^ATP binding`GO:0000287^molecular_function^magnesium ion binding`GO:0004708^molecular_function^MAP kinase kinase activity`GO:0004709^molecular_function^MAP kinase kinase kinase activity`GO:00072…	GO:0004672^molecular_function^protein kinase activity`GO:0005524^molecular_function^ATP binding`GO:0006468^biological_process^protein phosphorylation	.	.
c44220_g1	c44220_g1_i2	PRGDB00061470	43.84	146	82	0	907	470	1027	1172	3e-62	145	.	.	.	.	.	.	.
c44220_g1	c44220_g1_i3	PRGDB00061470	45.45	143	78	0	1385	957	1027	1169	3e-39	147	.	.	.	.	.	.	.
c44220_g1	c44220_g1_i4	PRGDB00061470	50.75	67	33	0	637	437	1313	1379	5e-22	91.7	.	.	.	.	.	.	.
c44220_g1	c44220_g1_i5	PRGDB00061470	43.84	146	82	0	793	356	1027	1172	3e-67	144	.	.	.	.	.	.	.
c44220_g1	c44220_g1_i6	PRGDB00061470	44.44	144	80	0	1157	726	1027	1170	2e-43	145	.	.	.	.	.	.	.
c44274_g1	c44274_g1_i1	PRGDB00035721	85.52	290	42	0	872	3	617	906	0	524	.	.	.	.	.	.	.
c44274_g2	c44274_g2_i1	PRGDB00035721	77.46	173	39	0	2	520	358	530	8e-88	273	sp|Q42371|ERECT_ARATH^Q42371^Q:1-173,H:358-530^77.46%ID^E:1e-84^RecName: Full=LRR receptor-like serine/threonine-protein kinase ERECTA;^Eukaryota; Viridiplantae; Streptophyta; Embryophyta; Tracheophyta; Spermatophyta; Magnoliophyta; eudicotyledons; Gunneridae; Pentapetalae; rosids; malvids; Brassicales; Brassicaceae; Camelineae; Arabidopsis	PF13855.1^LRR_8^Leucine rich repeat^3-58^E:7.3e-08`PF13504.1^LRR_7^Leucine rich repeat^3-11^E:490`PF13504.1^LRR_7^Leucine rich repeat^22-35^E:470`PF13516.1^LRR_6^Leucine Rich repeat^47-63^E:1.4`PF13504.1^LRR_7^Leucine rich repeat^48-59^E:13`PF00560.28^LRR_1^Leucine Rich Repeat^49-67^E:0.19`PF13504.1^LRR_7^Leucine rich repeat^70-84^E:0.23`PF13855.1^LRR_8^Leucine rich repeat^71-130^E:1.6e-12`PF1279…	COG0515^Serine Threonine protein kinase	GO:0016021^cellular_component^integral component of membrane`GO:0005739^cellular_component^mitochondrion`GO:0005524^molecular_function^ATP binding`GO:0004674^molecular_function^protein serine/threonine kinase activity`GO:0019199^molecular_function^transmembrane receptor protein kinase activity`GO:0042742^biological_process^defense response to bacterium`GO:0050832^biological_process^defense respon…	GO:0005515^molecular_function^protein binding	.	.
c44305_g2	c44305_g2_i1	PRGDB00035721	29.39	245	147	10	358	1047	640	873	4e-16	73.6	sp|O88664|TAOK1_RAT^O88664^Q:1-263,H:1-264^79.17%ID^E:2e-151^RecName: Full=Serine/threonine-protein kinase TAO1;^Eukaryota; Metazoa; Chordata; Craniata; Vertebrata; Euteleostomi; Mammalia; Eutheria; Euarchontoglires; Glires; Rodentia; Sciurognathi; Muroidea; Muridae; Murinae; Rattus	PF00069.20^Pkinase^Protein kinase domain^29-262^E:7.8e-59`PF07714.12^Pkinase_Tyr^Protein tyrosine kinase^31-262^E:5e-42	COG0515^Serine Threonine protein kinase	GO:0005737^cellular_component^cytoplasm`GO:0005524^molecular_function^ATP binding`GO:0004709^molecular_function^MAP kinase kinase kinase activity`GO:0030295^molecular_function^protein kinase activator activity`GO:0019901^molecular_function^protein kinase binding`GO:0004674^molecular_function^protein serine/threonine kinase activity`GO:0000186^biological_process^activation of MAPKK activity`GO:000…	GO:0004672^molecular_function^protein kinase activity`GO:0005524^molecular_function^ATP binding`GO:0006468^biological_process^protein phosphorylation	.	.
c44437_g1	c44437_g1_i1	PRGDB00061461	41.5	294	168	3	1269	397	277	569	7e-70	238	.	.	.	.	.	.	.
c44468_g1	c44468_g1_i1	PRGDB00061448	33.67	199	113	6	124	702	814	999	2e-26	102	sp|Q9FPR3|EDR1_ARATH^Q9FPR3^Q:20-234,H:653-857^37.16%ID^E:3e-34^RecName: Full=Serine/threonine-protein kinase EDR1;^Eukaryota; Viridiplantae; Streptophyta; Embryophyta; Tracheophyta; Spermatophyta; Magnoliophyta; eudicotyledons; Gunneridae; Pentapetalae; rosids; malvids; Brassicales; Brassicaceae; Camelineae; Arabidopsis	PF07714.12^Pkinase_Tyr^Protein tyrosine kinase^36-234^E:4.3e-32`PF00069.20^Pkinase^Protein kinase domain^37-234^E:3.8e-40	COG5022^myosin heavy chain	GO:0005829^cellular_component^cytosol`GO:0005769^cellular_component^early endosome`GO:0005783^cellular_component^endoplasmic reticulum`GO:0005794^cellular_component^Golgi apparatus`GO:0005634^cellular_component^nucleus`GO:0005802^cellular_component^trans-Golgi network`GO:0005524^molecular_function^ATP binding`GO:0016301^molecular_function^kinase activity`GO:0004709^molecular_function^MAP kinase k…	GO:0004672^molecular_function^protein kinase activity`GO:0006468^biological_process^protein phosphorylation`GO:0005524^molecular_function^ATP binding	.	.
c44640_g1	c44640_g1_i1	PRGDB00035714	62.02	129	45	2	1	381	117	243	6e-51	170	sp|O23024|YUC3_ARATH^O23024^Q:2-319,H:120-437^70.22%ID^E:8e-162^RecName: Full=Probable indole-3-pyruvate monooxygenase YUCCA3;^Eukaryota; Viridiplantae; Streptophyta; Embryophyta; Tracheophyta; Spermatophyta; Magnoliophyta; eudicotyledons; Gunneridae; Pentapetalae; rosids; malvids; Brassicales; Brassicaceae; Camelineae; Arabidopsis	PF13434.1^K_oxygenase^L-lysine 6-monooxygenase (NADPH-requiring)^3-110^E:2.5e-09`PF13738.1^Pyr_redox_3^Pyridine nucleotide-disulphide oxidoreductase^8-119^E:8.5e-08`PF00743.14^FMO-like^Flavin-binding monooxygenase-like^48-239^E:1.7e-16	COG2072^Monooxygenase	GO:0050660^molecular_function^flavin adenine dinucleotide binding`GO:0004499^molecular_function^N,N-dimethylaniline monooxygenase activity`GO:0050661^molecular_function^NADP binding`GO:0009851^biological_process^auxin biosynthetic process	GO:0004499^molecular_function^N,N-dimethylaniline monooxygenase activity`GO:0050660^molecular_function^flavin adenine dinucleotide binding`GO:0050661^molecular_function^NADP binding`GO:0055114^biological_process^oxidation-reduction process	.	.
c44657_g1	c44657_g1_i1	PRGDB00061471	29.94	952	569	24	99	2807	1	903	3e-107	362	sp|Q9T048|DRL27_ARATH^Q9T048^Q:7-902,H:4-878^26.62%ID^E:2e-64^RecName: Full=Disease resistance protein At4g27190;^Eukaryota; Viridiplantae; Streptophyta; Embryophyta; Tracheophyta; Spermatophyta; Magnoliophyta; eudicotyledons; Gunneridae; Pentapetalae; rosids; malvids; Brassicales; Brassicaceae; Camelineae; Arabidopsis	PF00931.17^NB-ARC^NB-ARC domain^158-425^E:8.6e-63`PF13504.1^LRR_7^Leucine rich repeat^586-597^E:400`PF13504.1^LRR_7^Leucine rich repeat^608-617^E:3300`PF13504.1^LRR_7^Leucine rich repeat^631-645^E:4`PF13504.1^LRR_7^Leucine rich repeat^860-876^E:270`PF13504.1^LRR_7^Leucine rich repeat^887-901^E:410`PF13504.1^LRR_7^Leucine rich repeat^925-939^E:49	KOG4658^resistance protein	GO:0043531^molecular_function^ADP binding`GO:0005524^molecular_function^ATP binding`GO:0017111^molecular_function^nucleoside-triphosphatase activity`GO:0006952^biological_process^defense response	GO:0043531^molecular_function^ADP binding`GO:0005515^molecular_function^protein binding	.	.
c44977_g2	c44977_g2_i1	PRGDB00061455	41.24	354	190	9	357	1391	457	801	2e-71	243	sp|Q3ECH2|Y1670_ARATH^Q3ECH2^Q:113-467,H:498-854^45.82%ID^E:1e-96^RecName: Full=Probable receptor-like protein kinase At1g67000;^Eukaryota; Viridiplantae; Streptophyta; Embryophyta; Tracheophyta; Spermatophyta; Magnoliophyta; eudicotyledons; Gunneridae; Pentapetalae; rosids; malvids; Brassicales; Brassicaceae; Camelineae; Arabidopsis	PF07714.12^Pkinase_Tyr^Protein tyrosine kinase^181-452^E:4.2e-49`PF00069.20^Pkinase^Protein kinase domain^182-450^E:2.9e-48	COG0515^Serine Threonine protein kinase	GO:0016021^cellular_component^integral component of membrane`GO:0005886^cellular_component^plasma membrane`GO:0005524^molecular_function^ATP binding`GO:0004674^molecular_function^protein serine/threonine kinase activity	GO:0004672^molecular_function^protein kinase activity`GO:0006468^biological_process^protein phosphorylation`GO:0005524^molecular_function^ATP binding	.	.
c44977_g2	c44977_g2_i3	PRGDB00061455	40.11	359	196	11	357	1409	457	804	3e-68	230	sp|Q3ECH2|Y1670_ARATH^Q3ECH2^Q:113-492,H:498-877^42.64%ID^E:5e-92^RecName: Full=Probable receptor-like protein kinase At1g67000;^Eukaryota; Viridiplantae; Streptophyta; Embryophyta; Tracheophyta; Spermatophyta; Magnoliophyta; eudicotyledons; Gunneridae; Pentapetalae; rosids; malvids; Brassicales; Brassicaceae; Camelineae; Arabidopsis	PF07714.12^Pkinase_Tyr^Protein tyrosine kinase^181-388^E:1.3e-45`PF00069.20^Pkinase^Protein kinase domain^182-383^E:6e-46	COG0515^Serine Threonine protein kinase	GO:0016021^cellular_component^integral component of membrane`GO:0005886^cellular_component^plasma membrane`GO:0005524^molecular_function^ATP binding`GO:0004674^molecular_function^protein serine/threonine kinase activity	GO:0004672^molecular_function^protein kinase activity`GO:0006468^biological_process^protein phosphorylation`GO:0005524^molecular_function^ATP binding	.	.
c44977_g2	c44977_g2_i4	PRGDB00061455	40.9	357	190	10	308	1342	454	801	7e-71	241	sp|Q9FID5|Y5393_ARATH^Q9FID5^Q:5-301,H:488-784^49.17%ID^E:8e-97^RecName: Full=Probable receptor-like protein kinase At5g39030;^Eukaryota; Viridiplantae; Streptophyta; Embryophyta; Tracheophyta; Spermatophyta; Magnoliophyta; eudicotyledons; Gunneridae; Pentapetalae; rosids; malvids; Brassicales; Brassicaceae; Camelineae; Arabidopsis	PF07714.12^Pkinase_Tyr^Protein tyrosine kinase^17-288^E:1.2e-49`PF00069.20^Pkinase^Protein kinase domain^18-286^E:8.7e-49	COG0515^Serine Threonine protein kinase	GO:0016021^cellular_component^integral component of membrane`GO:0005524^molecular_function^ATP binding`GO:0004674^molecular_function^protein serine/threonine kinase activity	GO:0004672^molecular_function^protein kinase activity`GO:0006468^biological_process^protein phosphorylation`GO:0005524^molecular_function^ATP binding	.	.
c45023_g1	c45023_g1_i1	PRGDB00035726	32.93	167	95	6	5	478	584	742	3e-18	76.6	sp|Q8GYA4|CRK10_ARATH^Q8GYA4^Q:1-162,H:511-669^53.99%ID^E:1e-53^RecName: Full=Cysteine-rich receptor-like protein kinase 10;^Eukaryota; Viridiplantae; Streptophyta; Embryophyta; Tracheophyta; Spermatophyta; Magnoliophyta; eudicotyledons; Gunneridae; Pentapetalae; rosids; malvids; Brassicales; Brassicaceae; Camelineae; Arabidopsis	PF00069.20^Pkinase^Protein kinase domain^1-58^E:1.9e-07`PF07714.12^Pkinase_Tyr^Protein tyrosine kinase^5-47^E:2.2e-08	COG0515^Serine Threonine protein kinase	GO:0016021^cellular_component^integral component of membrane`GO:0005886^cellular_component^plasma membrane`GO:0005524^molecular_function^ATP binding`GO:0004674^molecular_function^protein serine/threonine kinase activity	GO:0004672^molecular_function^protein kinase activity`GO:0005524^molecular_function^ATP binding`GO:0006468^biological_process^protein phosphorylation	.	.
c45023_g2	c45023_g2_i2	PRGDB00061462	41.54	195	105	4	1029	1592	247	439	1e-31	123	sp|Q9M0X5|CRK25_ARATH^Q9M0X5^Q:71-530,H:29-493^49.79%ID^E:3e-149^RecName: Full=Cysteine-rich receptor-like protein kinase 25;^Eukaryota; Viridiplantae; Streptophyta; Embryophyta; Tracheophyta; Spermatophyta; Magnoliophyta; eudicotyledons; Gunneridae; Pentapetalae; rosids; malvids; Brassicales; Brassicaceae; Camelineae; Arabidopsis	PF01657.12^Stress-antifung^Salt stress response/antifungal^74-170^E:1.8e-24`PF01657.12^Stress-antifung^Salt stress response/antifungal^188-289^E:2.3e-17`PF00069.20^Pkinase^Protein kinase domain^386-530^E:5.6e-31`PF07714.12^Pkinase_Tyr^Protein tyrosine kinase^386-530^E:2.3e-29	COG0515^Serine Threonine protein kinase	GO:0016021^cellular_component^integral component of membrane`GO:0005524^molecular_function^ATP binding`GO:0004674^molecular_function^protein serine/threonine kinase activity	GO:0004672^molecular_function^protein kinase activity`GO:0005524^molecular_function^ATP binding`GO:0006468^biological_process^protein phosphorylation	.	.
c45023_g2	c45023_g2_i4	PRGDB00061461	42.19	192	108	3	1041	1607	246	437	2e-33	128	sp|Q9M0X5|CRK25_ARATH^Q9M0X5^Q:71-535,H:29-491^49.79%ID^E:5e-151^RecName: Full=Cysteine-rich receptor-like protein kinase 25;^Eukaryota; Viridiplantae; Streptophyta; Embryophyta; Tracheophyta; Spermatophyta; Magnoliophyta; eudicotyledons; Gunneridae; Pentapetalae; rosids; malvids; Brassicales; Brassicaceae; Camelineae; Arabidopsis	PF01657.12^Stress-antifung^Salt stress response/antifungal^74-170^E:2.1e-24`PF01657.12^Stress-antifung^Salt stress response/antifungal^190-290^E:1.2e-20`PF07714.12^Pkinase_Tyr^Protein tyrosine kinase^393-535^E:1.9e-29`PF00069.20^Pkinase^Protein kinase domain^394-535^E:9.6e-28	COG0515^Serine Threonine protein kinase	GO:0016021^cellular_component^integral component of membrane`GO:0005524^molecular_function^ATP binding`GO:0004674^molecular_function^protein serine/threonine kinase activity	GO:0004672^molecular_function^protein kinase activity`GO:0006468^biological_process^protein phosphorylation`GO:0005524^molecular_function^ATP binding	.	.
c45209_g1	c45209_g1_i1	PRGDB00061461	43.02	172	94	3	2	511	396	565	8e-43	147	sp|Q9SFT7|Y3707_ARATH^Q9SFT7^Q:1-220,H:184-405^68.47%ID^E:1e-103^RecName: Full=Serine/threonine-protein kinase At3g07070;^Eukaryota; Viridiplantae; Streptophyta; Embryophyta; Tracheophyta; Spermatophyta; Magnoliophyta; eudicotyledons; Gunneridae; Pentapetalae; rosids; malvids; Brassicales; Brassicaceae; Camelineae; Arabidopsis	PF07714.12^Pkinase_Tyr^Protein tyrosine kinase^2-169^E:2.9e-23`PF00069.20^Pkinase^Protein kinase domain^4-167^E:3.9e-29	COG0515^Serine Threonine protein kinase	GO:0005524^molecular_function^ATP binding`GO:0004674^molecular_function^protein serine/threonine kinase activity	GO:0004672^molecular_function^protein kinase activity`GO:0006468^biological_process^protein phosphorylation`GO:0005524^molecular_function^ATP binding	.	.
c45461_g1	c45461_g1_i1	PRGDB00061461	41.75	206	116	3	1	612	362	565	4e-44	160	sp|Q9SFT7|Y3707_ARATH^Q9SFT7^Q:1-231,H:150-376^65.8%ID^E:7e-102^RecName: Full=Serine/threonine-protein kinase At3g07070;^Eukaryota; Viridiplantae; Streptophyta; Embryophyta; Tracheophyta; Spermatophyta; Magnoliophyta; eudicotyledons; Gunneridae; Pentapetalae; rosids; malvids; Brassicales; Brassicaceae; Camelineae; Arabidopsis	PF00069.20^Pkinase^Protein kinase domain^2-202^E:2e-32`PF07714.12^Pkinase_Tyr^Protein tyrosine kinase^2-134^E:6.5e-27	COG0515^Serine Threonine protein kinase	GO:0005524^molecular_function^ATP binding`GO:0004674^molecular_function^protein serine/threonine kinase activity	GO:0004672^molecular_function^protein kinase activity`GO:0005524^molecular_function^ATP binding`GO:0006468^biological_process^protein phosphorylation	.	.
c45711_g1	c45711_g1_i1	PRGDB00000035	31.9	464	285	14	1565	222	22	470	2e-43	160	.	.	.	.	.	.	.
c45711_g1	c45711_g1_i2	PRGDB00000035	31.72	476	294	14	1384	5	22	482	5e-44	162	.	.	.	.	.	.	.
c45829_g1	c45829_g1_i2	PRGDB00061470	48.25	143	34	1	796	368	996	1098	4e-32	120	.	.	.	.	.	.	.
c46578_g1	c46578_g1_i1	PRGDB00061461	32.73	275	172	7	955	155	297	566	1e-35	136	.	.	.	.	.	.	.
c46735_g1	c46735_g1_i1	PRGDB00000032	38.2	589	320	11	1794	136	33	613	5e-80	270	.	.	.	.	.	.	.
c46897_g1	c46897_g1_i1	PRGDB00000490	29.3	215	135	6	904	302	409	620	2e-22	96.3	.	.	.	.	.	.	.
c46942_g1	c46942_g1_i1	PRGDB00000035	36.06	649	380	8	2425	494	259	877	4e-90	305	.	.	.	.	.	.	.
c47050_g1	c47050_g1_i1	PRGDB00061451	50.44	226	108	1	886	209	7	228	5e-65	206	.	.	.	.	.	.	.
c47246_g1	c47246_g1_i1	PRGDB00035719	48.66	411	210	1	1283	54	26	436	1e-101	325	.	.	.	.	.	.	.
c47246_g2	c47246_g2_i1	PRGDB00035719	51.08	462	205	6	1338	1	446	902	3e-137	418	.	.	.	.	.	.	.
c47739_g1	c47739_g1_i1	PRGDB00061461	29.63	216	134	6	609	1	279	489	2e-27	110	.	.	.	.	.	.	.
c47741_g1	c47741_g1_i1	PRGDB00061461	46.2	184	90	3	827	1366	263	441	3e-44	158	sp|P93050|RKF3_ARATH^P93050^Q:10-419,H:24-435^45.35%ID^E:4e-119^RecName: Full=Probable LRR receptor-like serine/threonine-protein kinase RKF3;^Eukaryota; Viridiplantae; Streptophyta; Embryophyta; Tracheophyta; Spermatophyta; Magnoliophyta; eudicotyledons; Gunneridae; Pentapetalae; rosids; malvids; Brassicales; Brassicaceae; Camelineae; Arabidopsis	PF00069.20^Pkinase^Protein kinase domain^270-419^E:8.9e-31`PF07714.12^Pkinase_Tyr^Protein tyrosine kinase^271-419^E:8.5e-28	COG0515^Serine Threonine protein kinase	GO:0016021^cellular_component^integral component of membrane`GO:0005886^cellular_component^plasma membrane`GO:0005524^molecular_function^ATP binding`GO:0004702^molecular_function^receptor signaling protein serine/threonine kinase activity`GO:0023014^biological_process^signal transduction by phosphorylation	GO:0004672^molecular_function^protein kinase activity`GO:0005524^molecular_function^ATP binding`GO:0006468^biological_process^protein phosphorylation	.	.
c48124_g1	c48124_g1_i1	PRGDB00061455	42.96	142	73	5	628	212	665	801	2e-26	102	.	.	.	.	.	.	.
c48124_g2	c48124_g2_i1	PRGDB00061455	42.59	216	114	5	636	4	460	670	6e-51	172	.	.	.	.	.	.	.
c48124_g2	c48124_g2_i2	PRGDB00061455	45.45	198	98	5	582	4	478	670	5e-48	165	.	.	.	.	.	.	.
c48154_g1	c48154_g1_i1	PRGDB00061456	37.02	289	164	9	130	969	1	280	3e-32	122	sp|Q7XBQ9|RGA2_SOLBU^Q7XBQ9^Q:1-280,H:1-265^35.29%ID^E:2e-38^RecName: Full=Disease resistance protein RGA2;^Eukaryota; Viridiplantae; Streptophyta; Embryophyta; Tracheophyta; Spermatophyta; Magnoliophyta; eudicotyledons; Gunneridae; Pentapetalae; asterids; lamiids; Solanales; Solanaceae; Solanoideae; Solaneae; Solanum	PF00931.17^NB-ARC^NB-ARC domain^183-280^E:1.2e-20	.	GO:0043531^molecular_function^ADP binding`GO:0005524^molecular_function^ATP binding`GO:0006952^biological_process^defense response	GO:0043531^molecular_function^ADP binding	.	.
c48154_g2	c48154_g2_i1	PRGDB00000048	40.39	406	201	10	2	1213	259	625	4e-70	239	sp|Q7XA42|RGA1_SOLBU^Q7XA42^Q:1-381,H:258-603^43.49%ID^E:7e-70^RecName: Full=Putative disease resistance protein RGA1;^Eukaryota; Viridiplantae; Streptophyta; Embryophyta; Tracheophyta; Spermatophyta; Magnoliophyta; eudicotyledons; Gunneridae; Pentapetalae; asterids; lamiids; Solanales; Solanaceae; Solanoideae; Solaneae; Solanum	PF00931.17^NB-ARC^NB-ARC domain^1-178^E:1.5e-36`PF13504.1^LRR_7^Leucine rich repeat^133-143^E:1100`PF13504.1^LRR_7^Leucine rich repeat^305-310^E:15000`PF13504.1^LRR_7^Leucine rich repeat^327-343^E:110`PF13504.1^LRR_7^Leucine rich repeat^351-367^E:43`PF13504.1^LRR_7^Leucine rich repeat^375-392^E:1500`PF13504.1^LRR_7^Leucine rich repeat^400-415^E:130`PF13504.1^LRR_7^Leucine rich repeat^422-439^E:10…	.	GO:0043531^molecular_function^ADP binding`GO:0005524^molecular_function^ATP binding`GO:0006952^biological_process^defense response	GO:0043531^molecular_function^ADP binding`GO:0005515^molecular_function^protein binding	.	.
c48154_g2	c48154_g2_i2	PRGDB00000048	40.39	406	201	10	2	1213	259	625	6e-70	239	sp|Q7XA42|RGA1_SOLBU^Q7XA42^Q:1-381,H:258-603^43.49%ID^E:7e-70^RecName: Full=Putative disease resistance protein RGA1;^Eukaryota; Viridiplantae; Streptophyta; Embryophyta; Tracheophyta; Spermatophyta; Magnoliophyta; eudicotyledons; Gunneridae; Pentapetalae; asterids; lamiids; Solanales; Solanaceae; Solanoideae; Solaneae; Solanum	PF00931.17^NB-ARC^NB-ARC domain^1-178^E:1.5e-36`PF13504.1^LRR_7^Leucine rich repeat^133-143^E:1100`PF13504.1^LRR_7^Leucine rich repeat^305-310^E:15000`PF13504.1^LRR_7^Leucine rich repeat^327-343^E:110`PF13504.1^LRR_7^Leucine rich repeat^351-367^E:43`PF13504.1^LRR_7^Leucine rich repeat^375-392^E:1500`PF13504.1^LRR_7^Leucine rich repeat^400-415^E:130`PF13504.1^LRR_7^Leucine rich repeat^422-439^E:10…	.	GO:0043531^molecular_function^ADP binding`GO:0005524^molecular_function^ATP binding`GO:0006952^biological_process^defense response	GO:0043531^molecular_function^ADP binding`GO:0005515^molecular_function^protein binding	.	.
c48164_g1	c48164_g1_i1	PRGDB00035721	35.16	475	295	7	23	1432	371	837	2e-77	257	sp|Q9LP24|Y1571_ARATH^Q9LP24^Q:2-351,H:693-1044^49.86%ID^E:4e-111^RecName: Full=Probable leucine-rich repeat receptor-like protein kinase At1g35710;^Eukaryota; Viridiplantae; Streptophyta; Embryophyta; Tracheophyta; Spermatophyta; Magnoliophyta; eudicotyledons; Gunneridae; Pentapetalae; rosids; malvids; Brassicales; Brassicaceae; Camelineae; Arabidopsis	PF13855.1^LRR_8^Leucine rich repeat^5-45^E:4.5e-07`PF00560.28^LRR_1^Leucine Rich Repeat^11-30^E:1.2`PF00069.20^Pkinase^Protein kinase domain^164-351^E:1e-42`PF07714.12^Pkinase_Tyr^Protein tyrosine kinase^165-351^E:2e-35	COG0515^Serine Threonine protein kinase	GO:0016021^cellular_component^integral component of membrane`GO:0005524^molecular_function^ATP binding`GO:0004674^molecular_function^protein serine/threonine kinase activity`GO:0004713^molecular_function^protein tyrosine kinase activity	GO:0005515^molecular_function^protein binding`GO:0004672^molecular_function^protein kinase activity`GO:0005524^molecular_function^ATP binding`GO:0006468^biological_process^protein phosphorylation	.	.
c48497_g1	c48497_g1_i1	PRGDB00061455	31.3	230	133	11	334	987	527	743	6e-21	91.3	sp|P04412|EGFR_DROME^P04412^Q:1-569,H:828-1422^58.85%ID^E:0^RecName: Full=Epidermal growth factor receptor;^Eukaryota; Metazoa; Ecdysozoa; Arthropoda; Hexapoda; Insecta; Pterygota; Neoptera; Endopterygota; Diptera; Brachycera; Muscomorpha; Ephydroidea; Drosophilidae; Drosophila; Sophophora	PF07714.12^Pkinase_Tyr^Protein tyrosine kinase^109-361^E:3.3e-88`PF00069.20^Pkinase^Protein kinase domain^109-359^E:7e-44	COG0515^Serine Threonine protein kinase	GO:0016021^cellular_component^integral component of membrane`GO:0005886^cellular_component^plasma membrane`GO:0005524^molecular_function^ATP binding`GO:0005006^molecular_function^epidermal growth factor-activated receptor activity`GO:0005515^molecular_function^protein binding`GO:0004713^molecular_function^protein tyrosine kinase activity`GO:0004888^molecular_function^transmembrane signaling recep…	GO:0004672^molecular_function^protein kinase activity`GO:0006468^biological_process^protein phosphorylation`GO:0005524^molecular_function^ATP binding	.	.
c48926_g1	c48926_g1_i1	PRGDB00035714	54.17	144	65	1	431	3	20	163	2e-53	177	.	.	.	.	.	.	.
c49126_g1	c49126_g1_i1	PRGDB00000490	39.24	158	78	5	5	445	544	694	8e-29	108	sp|Q8S8S7|PUB34_ARATH^Q8S8S7^Q:1-155,H:561-715^52.26%ID^E:1e-48^RecName: Full=U-box domain-containing protein 34;^Eukaryota; Viridiplantae; Streptophyta; Embryophyta; Tracheophyta; Spermatophyta; Magnoliophyta; eudicotyledons; Gunneridae; Pentapetalae; rosids; malvids; Brassicales; Brassicaceae; Camelineae; Arabidopsis	PF00069.20^Pkinase^Protein kinase domain^1-140^E:2.1e-21`PF07714.12^Pkinase_Tyr^Protein tyrosine kinase^1-141^E:2.9e-17	COG0515^Serine Threonine protein kinase	GO:0000151^cellular_component^ubiquitin ligase complex`GO:0005524^molecular_function^ATP binding`GO:0004674^molecular_function^protein serine/threonine kinase activity`GO:0004842^molecular_function^ubiquitin-protein transferase activity	GO:0004672^molecular_function^protein kinase activity`GO:0005524^molecular_function^ATP binding`GO:0006468^biological_process^protein phosphorylation	.	.
c49652_g1	c49652_g1_i1	PRGDB00000035	39.08	238	136	2	922	233	227	463	1e-19	86.7	.	.	.	.	.	.	.
c49652_g1	c49652_g1_i2	PRGDB00000035	39.08	238	136	2	924	235	227	463	5e-20	87.8	.	.	.	.	.	.	.
c49858_g1	c49858_g1_i1	PRGDB00061451	42.26	265	144	3	134	922	17	274	5e-65	207	sp|Q2R3P9|SWT14_ORYSJ^Q2R3P9^Q:8-278,H:10-271^56.78%ID^E:6e-97^RecName: Full=Bidirectional sugar transporter SWEET14;^Eukaryota; Viridiplantae; Streptophyta; Embryophyta; Tracheophyta; Spermatophyta; Magnoliophyta; Liliopsida; Poales; Poaceae; BEP clade; Ehrhartoideae; Oryzeae; Oryza	PF03083.11^MtN3_slv^Sugar efflux transporter for intercellular exchange^12-97^E:1.4e-29`PF03083.11^MtN3_slv^Sugar efflux transporter for intercellular exchange^133-218^E:1.8e-28	.	GO:0005887^cellular_component^integral component of plasma membrane`GO:0051119^molecular_function^sugar transmembrane transporter activity`GO:0034219^biological_process^carbohydrate transmembrane transport	.	.	.
c49944_g1	c49944_g1_i3	PRGDB00061455	48.89	90	46	0	391	122	503	592	2e-22	92	.	.	.	.	.	.	.
c49944_g1	c49944_g1_i4	PRGDB00061455	48.96	96	49	0	288	1	503	598	9e-26	101	.	.	.	.	.	.	.
c49944_g1	c49944_g1_i5	PRGDB00061455	48.89	90	46	0	391	122	503	592	1e-22	92.4	.	.	.	.	.	.	.
c49944_g2	c49944_g2_i1	PRGDB00061455	50	162	75	2	1065	592	643	802	8e-46	162	.	.	.	.	.	.	.
c50110_g2	c50110_g2_i1	PRGDB00035718	27.04	270	172	8	64	828	839	1098	9e-17	74.7	sp|P51812|KS6A3_HUMAN^P51812^Q:11-317,H:12-327^72.47%ID^E:2e-155^RecName: Full=Ribosomal protein S6 kinase alpha-3;^Eukaryota; Metazoa; Chordata; Craniata; Vertebrata; Euteleostomi; Mammalia; Eutheria; Euarchontoglires; Primates; Haplorrhini; Catarrhini; Hominidae; Homo	PF00069.20^Pkinase^Protein kinase domain^59-317^E:1.4e-69`PF07714.12^Pkinase_Tyr^Protein tyrosine kinase^60-300^E:9e-39`PF14531.1^Kinase-like^Kinase-like^171-300^E:3.9e-08	COG0515^Serine Threonine protein kinase	GO:0005829^cellular_component^cytosol`GO:0005654^cellular_component^nucleoplasm`GO:0005524^molecular_function^ATP binding`GO:0043027^molecular_function^cysteine-type endopeptidase inhibitor activity involved in apoptotic process`GO:0000287^molecular_function^magnesium ion binding`GO:0004672^molecular_function^protein kinase activity`GO:0004674^molecular_function^protein serine/threonine kinase ac…	GO:0004672^molecular_function^protein kinase activity`GO:0005524^molecular_function^ATP binding`GO:0006468^biological_process^protein phosphorylation	.	.
c50248_g1	c50248_g1_i3	PRGDB00061470	43.37	83	47	0	639	887	45	127	6e-20	85.5	.	.	.	.	.	.	.
c50248_g1	c50248_g1_i6	PRGDB00061470	38.78	98	60	0	119	412	30	127	1e-20	85.1	sp|Q5W274|PDR3_TOBAC^Q5W274^Q:18-95,H:87-164^61.54%ID^E:1e-29^RecName: Full=Pleiotropic drug resistance protein 3;^Eukaryota; Viridiplantae; Streptophyta; Embryophyta; Tracheophyta; Spermatophyta; Magnoliophyta; eudicotyledons; Gunneridae; Pentapetalae; asterids; lamiids; Solanales; Solanaceae; Nicotianoideae; Nicotianeae; Nicotiana	PF14510.1^ABC_trans_N^ABC-transporter extracellular N-terminal^15-95^E:1.9e-14	.	GO:0016021^cellular_component^integral component of membrane`GO:0005524^molecular_function^ATP binding`GO:0016887^molecular_function^ATPase activity`GO:0006810^biological_process^transport	.	.	.
c50380_g1	c50380_g1_i2	PRGDB00035720	31.1	209	127	9	747	1349	825	1024	8e-17	79	sp|Q6EU49|WNK4_ORYSJ^Q6EU49^Q:17-607,H:2-612^50.39%ID^E:0^RecName: Full=Probable serine/threonine-protein kinase WNK4;^Eukaryota; Viridiplantae; Streptophyta; Embryophyta; Tracheophyta; Spermatophyta; Magnoliophyta; Liliopsida; Poales; Poaceae; BEP clade; Ehrhartoideae; Oryzeae; Oryza	PF07714.12^Pkinase_Tyr^Protein tyrosine kinase^41-286^E:4.3e-36`PF00069.20^Pkinase^Protein kinase domain^42-297^E:1.1e-54	COG0515^Serine Threonine protein kinase	GO:0005634^cellular_component^nucleus`GO:0005524^molecular_function^ATP binding`GO:0004674^molecular_function^protein serine/threonine kinase activity`GO:0048573^biological_process^photoperiodism, flowering`GO:0009911^biological_process^positive regulation of flower development`GO:0046777^biological_process^protein autophosphorylation	GO:0004672^molecular_function^protein kinase activity`GO:0006468^biological_process^protein phosphorylation`GO:0005524^molecular_function^ATP binding	.	.
c50380_g1	c50380_g1_i3	PRGDB00035720	31.1	209	127	9	747	1349	825	1024	8e-17	79	sp|Q6EU49|WNK4_ORYSJ^Q6EU49^Q:17-424,H:2-422^63.51%ID^E:0^RecName: Full=Probable serine/threonine-protein kinase WNK4;^Eukaryota; Viridiplantae; Streptophyta; Embryophyta; Tracheophyta; Spermatophyta; Magnoliophyta; Liliopsida; Poales; Poaceae; BEP clade; Ehrhartoideae; Oryzeae; Oryza	PF07714.12^Pkinase_Tyr^Protein tyrosine kinase^41-286^E:3.6e-36`PF00069.20^Pkinase^Protein kinase domain^42-297^E:9.2e-55	COG0515^Serine Threonine protein kinase	GO:0005634^cellular_component^nucleus`GO:0005524^molecular_function^ATP binding`GO:0004674^molecular_function^protein serine/threonine kinase activity`GO:0048573^biological_process^photoperiodism, flowering`GO:0009911^biological_process^positive regulation of flower development`GO:0046777^biological_process^protein autophosphorylation	GO:0004672^molecular_function^protein kinase activity`GO:0006468^biological_process^protein phosphorylation`GO:0005524^molecular_function^ATP binding	.	.
c50380_g1	c50380_g1_i4	PRGDB00035720	31.1	209	127	9	747	1349	825	1024	2e-16	77.4	sp|Q944Q0|WNK8_ARATH^Q944Q0^Q:5-256,H:1-245^75%ID^E:3e-130^RecName: Full=Serine/threonine-protein kinase WNK8;^Eukaryota; Viridiplantae; Streptophyta; Embryophyta; Tracheophyta; Spermatophyta; Magnoliophyta; eudicotyledons; Gunneridae; Pentapetalae; rosids; malvids; Brassicales; Brassicaceae; Camelineae; Arabidopsis	PF07714.12^Pkinase_Tyr^Protein tyrosine kinase^41-257^E:7.3e-36`PF00069.20^Pkinase^Protein kinase domain^42-259^E:9.8e-50	COG0515^Serine Threonine protein kinase	GO:0005634^cellular_component^nucleus`GO:0005524^molecular_function^ATP binding`GO:0042802^molecular_function^identical protein binding`GO:0005515^molecular_function^protein binding`GO:0004672^molecular_function^protein kinase activity`GO:0004674^molecular_function^protein serine/threonine kinase activity`GO:0048573^biological_process^photoperiodism, flowering`GO:0009911^biological_process^positi…	GO:0004672^molecular_function^protein kinase activity`GO:0006468^biological_process^protein phosphorylation`GO:0005524^molecular_function^ATP binding	.	.
c50500_g1	c50500_g1_i1	PRGDB00000029	29.33	225	143	4	643	1272	65	288	8e-24	96.3	sp|Q6ZMG9|CERS6_HUMAN^Q6ZMG9^Q:11-343,H:8-340^42.09%ID^E:2e-91^RecName: Full=Ceramide synthase 6;^Eukaryota; Metazoa; Chordata; Craniata; Vertebrata; Euteleostomi; Mammalia; Eutheria; Euarchontoglires; Primates; Haplorrhini; Catarrhini; Hominidae; Homo	PF00046.24^Homeobox^Homeobox domain^87-129^E:9e-06`PF03798.11^TRAM_LAG1_CLN8^TLC domain^135-326^E:1.3e-37	COG5058^ceramide synthase	GO:0005789^cellular_component^endoplasmic reticulum membrane`GO:0016021^cellular_component^integral component of membrane`GO:0031965^cellular_component^nuclear membrane`GO:0043565^molecular_function^sequence-specific DNA binding`GO:0003700^molecular_function^sequence-specific DNA binding transcription factor activity`GO:0050291^molecular_function^sphingosine N-acyltransferase activity`GO:0046513^…	GO:0003677^molecular_function^DNA binding`GO:0016021^cellular_component^integral component of membrane	.	.
c50567_g2	c50567_g2_i1	PRGDB00061470	34.29	280	159	6	2439	1657	799	1072	1e-42	162	.	.	.	.	.	.	.
c50567_g2	c50567_g2_i2	PRGDB00061470	34.29	280	159	6	2439	1657	799	1072	3e-42	161	.	.	.	.	.	.	.
c50670_g2	c50670_g2_i1	PRGDB00061470	35.18	253	149	7	712	1428	821	1072	2e-40	150	sp|Q9H172|ABCG4_HUMAN^Q9H172^Q:59-351,H:41-333^53.72%ID^E:2e-103^RecName: Full=ATP-binding cassette sub-family G member 4;^Eukaryota; Metazoa; Chordata; Craniata; Vertebrata; Euteleostomi; Mammalia; Eutheria; Euarchontoglires; Primates; Haplorrhini; Catarrhini; Hominidae; Homo	PF00005.22^ABC_tran^ABC transporter^100-245^E:7.6e-27`PF13304.1^AAA_21^AAA domain^217-275^E:2.1e-06	COG1131^(ABC) transporter	GO:0016021^cellular_component^integral component of membrane`GO:0005886^cellular_component^plasma membrane`GO:0005524^molecular_function^ATP binding`GO:0016887^molecular_function^ATPase activity`GO:0017127^molecular_function^cholesterol transporter activity`GO:0005515^molecular_function^protein binding`GO:0046982^molecular_function^protein heterodimerization activity`GO:0042803^molecular_function…	GO:0005524^molecular_function^ATP binding`GO:0016887^molecular_function^ATPase activity	.	.
c50764_g1	c50764_g1_i1	PRGDB00061461	34.46	296	183	6	317	1189	276	565	6e-45	160	sp|Q9FG24|SRF2_ARATH^Q9FG24^Q:23-441,H:315-731^54.5%ID^E:3e-143^RecName: Full=Protein STRUBBELIG-RECEPTOR FAMILY 2;^Eukaryota; Viridiplantae; Streptophyta; Embryophyta; Tracheophyta; Spermatophyta; Magnoliophyta; eudicotyledons; Gunneridae; Pentapetalae; rosids; malvids; Brassicales; Brassicaceae; Camelineae; Arabidopsis	PF00069.20^Pkinase^Protein kinase domain^124-395^E:4.1e-39`PF07714.12^Pkinase_Tyr^Protein tyrosine kinase^124-396^E:1e-35	COG0515^Serine Threonine protein kinase	GO:0016021^cellular_component^integral component of membrane`GO:0005524^molecular_function^ATP binding`GO:0004674^molecular_function^protein serine/threonine kinase activity	GO:0004672^molecular_function^protein kinase activity`GO:0005524^molecular_function^ATP binding`GO:0006468^biological_process^protein phosphorylation	.	.
c51011_g1	c51011_g1_i1	PRGDB00000481	31.62	351	222	5	318	1343	12	353	6e-47	164	sp|P41689|SPYA_FELCA^P41689^Q:3-383,H:30-410^50.39%ID^E:2e-140^RecName: Full=Serine--pyruvate aminotransferase, mitochondrial;^Eukaryota; Metazoa; Chordata; Craniata; Vertebrata; Euteleostomi; Mammalia; Eutheria; Laurasiatheria; Carnivora; Feliformia; Felidae; Felinae; Felis	PF00266.14^Aminotran_5^Aminotransferase class-V^20-370^E:1.8e-38`PF00155.16^Aminotran_1_2^Aminotransferase class I and II^64-179^E:0.0002	.	GO:0005759^cellular_component^mitochondrial matrix`GO:0005739^cellular_component^mitochondrion`GO:0005777^cellular_component^peroxisome`GO:0008453^molecular_function^alanine-glyoxylate transaminase activity`GO:0030170^molecular_function^pyridoxal phosphate binding`GO:0004760^molecular_function^serine-pyruvate transaminase activity	GO:0008152^biological_process^metabolic process`GO:0030170^molecular_function^pyridoxal phosphate binding`GO:0009058^biological_process^biosynthetic process	.	.
c51041_g1	c51041_g1_i1	PRGDB00035719	41.08	762	423	10	3039	808	8	761	0	468	.	.	.	.	.	.	.
c51171_g1	c51171_g1_i1	PRGDB00000490	43.93	107	59	1	255	575	397	502	2e-17	74.7	sp|P0C5E2|Y1839_ARATH^P0C5E2^Q:1-192,H:226-427^49.51%ID^E:1e-47^RecName: Full=Probable serine/threonine-protein kinase At1g18390;^Eukaryota; Viridiplantae; Streptophyta; Embryophyta; Tracheophyta; Spermatophyta; Magnoliophyta; eudicotyledons; Gunneridae; Pentapetalae; rosids; malvids; Brassicales; Brassicaceae; Camelineae; Arabidopsis	PF07714.12^Pkinase_Tyr^Protein tyrosine kinase^112-191^E:5.6e-16`PF00069.20^Pkinase^Protein kinase domain^112-190^E:6.9e-13	.	GO:0005886^cellular_component^plasma membrane`GO:0005524^molecular_function^ATP binding`GO:0030247^molecular_function^polysaccharide binding`GO:0004674^molecular_function^protein serine/threonine kinase activity	GO:0004672^molecular_function^protein kinase activity`GO:0006468^biological_process^protein phosphorylation`GO:0005524^molecular_function^ATP binding	.	.
c51171_g1	c51171_g1_i2	PRGDB00000490	43.93	107	59	1	187	507	397	502	2e-17	73.9	sp|P0C5E2|Y1839_ARATH^P0C5E2^Q:4-140,H:287-427^59.57%ID^E:1e-45^RecName: Full=Probable serine/threonine-protein kinase At1g18390;^Eukaryota; Viridiplantae; Streptophyta; Embryophyta; Tracheophyta; Spermatophyta; Magnoliophyta; eudicotyledons; Gunneridae; Pentapetalae; rosids; malvids; Brassicales; Brassicaceae; Camelineae; Arabidopsis	PF07714.12^Pkinase_Tyr^Protein tyrosine kinase^60-139^E:2.5e-16`PF00069.20^Pkinase^Protein kinase domain^60-138^E:3.2e-13	.	GO:0005886^cellular_component^plasma membrane`GO:0005524^molecular_function^ATP binding`GO:0030247^molecular_function^polysaccharide binding`GO:0004674^molecular_function^protein serine/threonine kinase activity	GO:0004672^molecular_function^protein kinase activity`GO:0006468^biological_process^protein phosphorylation`GO:0005524^molecular_function^ATP binding	.	.
c51290_g1	c51290_g1_i1	PRGDB00000490	27.68	224	144	7	556	1197	415	630	2e-17	80.1	sp|P41743|KPCI_HUMAN^P41743^Q:40-534,H:105-596^69.01%ID^E:0^RecName: Full=Protein kinase C iota type;^Eukaryota; Metazoa; Chordata; Craniata; Vertebrata; Euteleostomi; Mammalia; Eutheria; Euarchontoglires; Primates; Haplorrhini; Catarrhini; Hominidae; Homo	PF00130.17^C1_1^Phorbol esters/diacylglycerol binding domain (C1 domain)^76-126^E:8.8e-14`PF00069.20^Pkinase^Protein kinase domain^193-457^E:4.3e-62`PF07714.12^Pkinase_Tyr^Protein tyrosine kinase^194-443^E:2e-31`PF00433.19^Pkinase_C^Protein kinase C terminal domain^481-525^E:2.3e-10	COG0515^Serine Threonine protein kinase	GO:0016324^cellular_component^apical plasma membrane`GO:0031252^cellular_component^cell leading edge`GO:0005829^cellular_component^cytosol`GO:0005768^cellular_component^endosome`GO:0070062^cellular_component^extracellular vesicular exosome`GO:0000139^cellular_component^Golgi membrane`GO:0005634^cellular_component^nucleus`GO:0005886^cellular_component^plasma membrane`GO:0000133^cellular_component^…	GO:0035556^biological_process^intracellular signal transduction`GO:0004672^molecular_function^protein kinase activity`GO:0005524^molecular_function^ATP binding`GO:0006468^biological_process^protein phosphorylation`GO:0004674^molecular_function^protein serine/threonine kinase activity	.	.
c51290_g1	c51290_g1_i2	PRGDB00000490	28.31	219	145	6	713	1348	417	630	2e-17	80.1	sp|P41743|KPCI_HUMAN^P41743^Q:11-584,H:26-596^67.36%ID^E:0^RecName: Full=Protein kinase C iota type;^Eukaryota; Metazoa; Chordata; Craniata; Vertebrata; Euteleostomi; Mammalia; Eutheria; Euarchontoglires; Primates; Haplorrhini; Catarrhini; Hominidae; Homo	PF00564.19^PB1^PB1 domain^11-92^E:1.2e-11`PF00130.17^C1_1^Phorbol esters/diacylglycerol binding domain (C1 domain)^126-176^E:9.9e-14`PF00069.20^Pkinase^Protein kinase domain^243-507^E:5.3e-62`PF07714.12^Pkinase_Tyr^Protein tyrosine kinase^244-493^E:2.5e-31`PF00433.19^Pkinase_C^Protein kinase C terminal domain^531-575^E:2.6e-10	COG0515^Serine Threonine protein kinase	GO:0016324^cellular_component^apical plasma membrane`GO:0031252^cellular_component^cell leading edge`GO:0005829^cellular_component^cytosol`GO:0005768^cellular_component^endosome`GO:0070062^cellular_component^extracellular vesicular exosome`GO:0000139^cellular_component^Golgi membrane`GO:0005634^cellular_component^nucleus`GO:0005886^cellular_component^plasma membrane`GO:0000133^cellular_component^…	GO:0005515^molecular_function^protein binding`GO:0035556^biological_process^intracellular signal transduction`GO:0004672^molecular_function^protein kinase activity`GO:0005524^molecular_function^ATP binding`GO:0006468^biological_process^protein phosphorylation`GO:0004674^molecular_function^protein serine/threonine kinase activity	.	.
c51559_g1	c51559_g1_i1	PRGDB00000490	36.78	174	93	5	541	50	456	622	8e-29	108	.	.	.	.	.	.	.
c51605_g1	c51605_g1_i1	PRGDB00000043	34.74	95	62	0	558	274	213	307	5e-16	68.6	.	.	.	.	.	.	.
c51740_g1	c51740_g1_i1	PRGDB00000490	30.32	277	165	8	740	1504	430	700	5e-29	115	sp|Q2MHE4|HT1_ARATH^Q2MHE4^Q:30-320,H:56-349^63.05%ID^E:4e-132^RecName: Full=Serine/threonine-protein kinase HT1;^Eukaryota; Viridiplantae; Streptophyta; Embryophyta; Tracheophyta; Spermatophyta; Magnoliophyta; eudicotyledons; Gunneridae; Pentapetalae; rosids; malvids; Brassicales; Brassicaceae; Camelineae; Arabidopsis	PF07714.12^Pkinase_Tyr^Protein tyrosine kinase^61-311^E:5.4e-63`PF00069.20^Pkinase^Protein kinase domain^65-308^E:2.9e-58	COG0515^Serine Threonine protein kinase	GO:0005524^molecular_function^ATP binding`GO:0004674^molecular_function^protein serine/threonine kinase activity	GO:0004672^molecular_function^protein kinase activity`GO:0006468^biological_process^protein phosphorylation`GO:0005524^molecular_function^ATP binding	.	.
c51740_g2	c51740_g2_i1	PRGDB00000490	31.18	279	164	8	672	1442	427	699	1e-30	120	sp|Q2MHE4|HT1_ARATH^Q2MHE4^Q:25-316,H:51-345^64.86%ID^E:1e-137^RecName: Full=Serine/threonine-protein kinase HT1;^Eukaryota; Viridiplantae; Streptophyta; Embryophyta; Tracheophyta; Spermatophyta; Magnoliophyta; eudicotyledons; Gunneridae; Pentapetalae; rosids; malvids; Brassicales; Brassicaceae; Camelineae; Arabidopsis	PF07714.12^Pkinase_Tyr^Protein tyrosine kinase^59-311^E:1.4e-64`PF00069.20^Pkinase^Protein kinase domain^61-309^E:2e-59`PF14531.1^Kinase-like^Kinase-like^166-272^E:2.9e-06	COG0515^Serine Threonine protein kinase	GO:0005524^molecular_function^ATP binding`GO:0004674^molecular_function^protein serine/threonine kinase activity	GO:0004672^molecular_function^protein kinase activity`GO:0006468^biological_process^protein phosphorylation`GO:0005524^molecular_function^ATP binding	.	.
c51740_g1	c51740_g1_i2	PRGDB00000490	30.8	224	134	6	141	749	477	700	4e-25	100	sp|Q2MHE4|HT1_ARATH^Q2MHE4^Q:1-202,H:148-349^67.33%ID^E:1e-98^RecName: Full=Serine/threonine-protein kinase HT1;^Eukaryota; Viridiplantae; Streptophyta; Embryophyta; Tracheophyta; Spermatophyta; Magnoliophyta; eudicotyledons; Gunneridae; Pentapetalae; rosids; malvids; Brassicales; Brassicaceae; Camelineae; Arabidopsis	PF07714.12^Pkinase_Tyr^Protein tyrosine kinase^2-193^E:5.1e-53`PF00069.20^Pkinase^Protein kinase domain^2-190^E:4.3e-48	COG0515^Serine Threonine protein kinase	GO:0005524^molecular_function^ATP binding`GO:0004674^molecular_function^protein serine/threonine kinase activity	GO:0004672^molecular_function^protein kinase activity`GO:0006468^biological_process^protein phosphorylation`GO:0005524^molecular_function^ATP binding	.	.
c51811_g1	c51811_g1_i1	PRGDB00035721	28.21	195	124	5	790	227	733	918	7e-18	77.8	.	.	.	.	.	.	.
c51811_g1	c51811_g1_i2	PRGDB00035721	28.3	265	163	7	973	227	665	918	3e-23	97.4	.	.	.	.	.	.	.
c52057_g1	c52057_g1_i4	PRGDB00061461	25.58	301	204	7	664	1515	274	571	8e-19	83.2	sp|C0LGG4|Y1518_ARATH^C0LGG4^Q:225-496,H:572-849^26.06%ID^E:1e-23^RecName: Full=Probable LRR receptor-like serine/threonine-protein kinase At1g51860;^Eukaryota; Viridiplantae; Streptophyta; Embryophyta; Tracheophyta; Spermatophyta; Magnoliophyta; eudicotyledons; Gunneridae; Pentapetalae; rosids; malvids; Brassicales; Brassicaceae; Camelineae; Arabidopsis	PF00069.20^Pkinase^Protein kinase domain^278-368^E:6.1e-07`PF07714.12^Pkinase_Tyr^Protein tyrosine kinase^279-496^E:1.5e-10	COG0515^Serine Threonine protein kinase	GO:0016021^cellular_component^integral component of membrane`GO:0005524^molecular_function^ATP binding`GO:0004674^molecular_function^protein serine/threonine kinase activity	GO:0004672^molecular_function^protein kinase activity`GO:0005524^molecular_function^ATP binding`GO:0006468^biological_process^protein phosphorylation	.	.
c52207_g1	c52207_g1_i1	PRGDB00035715	66.04	212	70	1	217	852	26	235	4e-103	313	sp|Q9SVU0|YUC8_ARATH^Q9SVU0^Q:1-417,H:4-423^73.1%ID^E:0^RecName: Full=Probable indole-3-pyruvate monooxygenase YUCCA8;^Eukaryota; Viridiplantae; Streptophyta; Embryophyta; Tracheophyta; Spermatophyta; Magnoliophyta; eudicotyledons; Gunneridae; Pentapetalae; rosids; malvids; Brassicales; Brassicaceae; Camelineae; Arabidopsis	PF13738.1^Pyr_redox_3^Pyridine nucleotide-disulphide oxidoreductase^22-222^E:2.4e-22`PF07992.9^Pyr_redox_2^Pyridine nucleotide-disulphide oxidoreductase^22-222^E:7.7e-06`PF00743.14^FMO-like^Flavin-binding monooxygenase-like^23-344^E:1.2e-30`PF13450.1^NAD_binding_8^NAD(P)-binding Rossmann-like domain^23-62^E:0.00014`PF13434.1^K_oxygenase^L-lysine 6-monooxygenase (NADPH-requiring)^87-214^E:2.7e-14	COG2072^Monooxygenase	GO:0050660^molecular_function^flavin adenine dinucleotide binding`GO:0004499^molecular_function^N,N-dimethylaniline monooxygenase activity`GO:0050661^molecular_function^NADP binding`GO:0009851^biological_process^auxin biosynthetic process`GO:0009742^biological_process^brassinosteroid mediated signaling pathway	GO:0016491^molecular_function^oxidoreductase activity`GO:0055114^biological_process^oxidation-reduction process`GO:0004499^molecular_function^N,N-dimethylaniline monooxygenase activity`GO:0050660^molecular_function^flavin adenine dinucleotide binding`GO:0050661^molecular_function^NADP binding	.	.
c52285_g1	c52285_g1_i1	PRGDB00000043	27.37	285	172	11	856	1629	31	307	6e-20	85.5	sp|P35465|PAK1_RAT^P35465^Q:3-503,H:53-543^45.35%ID^E:1e-143^RecName: Full=Serine/threonine-protein kinase PAK 1;^Eukaryota; Metazoa; Chordata; Craniata; Vertebrata; Euteleostomi; Mammalia; Eutheria; Euarchontoglires; Glires; Rodentia; Sciurognathi; Muroidea; Muridae; Murinae; Rattus	PF00786.23^PBD^P21-Rho-binding domain^24-81^E:7.8e-14`PF00069.20^Pkinase^Protein kinase domain^228-480^E:1.1e-68`PF07714.12^Pkinase_Tyr^Protein tyrosine kinase^232-476^E:6.3e-47`PF14531.1^Kinase-like^Kinase-like^310-414^E:1.7e-06	COG0515^Serine Threonine protein kinase	GO:0030424^cellular_component^axon`GO:0005911^cellular_component^cell-cell junction`GO:0005737^cellular_component^cytoplasm`GO:0005829^cellular_component^cytosol`GO:0030425^cellular_component^dendrite`GO:0005925^cellular_component^focal adhesion`GO:0005794^cellular_component^Golgi apparatus`GO:0030426^cellular_component^growth cone`GO:0014704^cellular_component^intercalated disc`GO:0016020^cellul…	GO:0004672^molecular_function^protein kinase activity`GO:0005524^molecular_function^ATP binding`GO:0006468^biological_process^protein phosphorylation	.	.
c52304_g1	c52304_g1_i1	PRGDB00061455	35.66	143	90	2	5	433	660	800	9e-23	92.8	sp|P43298|TMK1_ARATH^P43298^Q:1-213,H:730-942^81.31%ID^E:2e-114^RecName: Full=Probable receptor protein kinase TMK1;^Eukaryota; Viridiplantae; Streptophyta; Embryophyta; Tracheophyta; Spermatophyta; Magnoliophyta; eudicotyledons; Gunneridae; Pentapetalae; rosids; malvids; Brassicales; Brassicaceae; Camelineae; Arabidopsis	PF00069.20^Pkinase^Protein kinase domain^2-133^E:2.6e-15`PF07714.12^Pkinase_Tyr^Protein tyrosine kinase^2-88^E:6.8e-11	COG0515^Serine Threonine protein kinase	GO:0005576^cellular_component^extracellular region`GO:0016021^cellular_component^integral component of membrane`GO:0005886^cellular_component^plasma membrane`GO:0005524^molecular_function^ATP binding`GO:0004675^molecular_function^transmembrane receptor protein serine/threonine kinase activity`GO:0007165^biological_process^signal transduction`GO:0007178^biological_process^transmembrane receptor pr…	GO:0004672^molecular_function^protein kinase activity`GO:0005524^molecular_function^ATP binding`GO:0006468^biological_process^protein phosphorylation	.	.
c52304_g1	c52304_g1_i3	PRGDB00061455	35.1	151	94	3	5	457	660	806	3e-22	91.3	sp|P43298|TMK1_ARATH^P43298^Q:1-214,H:730-942^81.86%ID^E:5e-115^RecName: Full=Probable receptor protein kinase TMK1;^Eukaryota; Viridiplantae; Streptophyta; Embryophyta; Tracheophyta; Spermatophyta; Magnoliophyta; eudicotyledons; Gunneridae; Pentapetalae; rosids; malvids; Brassicales; Brassicaceae; Camelineae; Arabidopsis	PF00069.20^Pkinase^Protein kinase domain^2-133^E:6.9e-15`PF07714.12^Pkinase_Tyr^Protein tyrosine kinase^2-129^E:5.3e-11	COG0515^Serine Threonine protein kinase	GO:0005576^cellular_component^extracellular region`GO:0016021^cellular_component^integral component of membrane`GO:0005886^cellular_component^plasma membrane`GO:0005524^molecular_function^ATP binding`GO:0004675^molecular_function^transmembrane receptor protein serine/threonine kinase activity`GO:0007165^biological_process^signal transduction`GO:0007178^biological_process^transmembrane receptor pr…	GO:0004672^molecular_function^protein kinase activity`GO:0005524^molecular_function^ATP binding`GO:0006468^biological_process^protein phosphorylation	.	.
c52507_g1	c52507_g1_i1	PRGDB00000043	38.57	140	81	2	989	579	179	316	4e-27	103	.	.	.	.	.	.	.
c52507_g1	c52507_g1_i2	PRGDB00000043	39.29	140	80	2	969	559	179	316	9e-28	105	.	.	.	.	.	.	.
c52645_g1	c52645_g1_i1	PRGDB00000039	51.94	129	62	0	397	11	10	138	2e-41	148	.	.	.	.	.	.	.
c52645_g1	c52645_g1_i2	PRGDB00000031	44.62	65	24	3	176	15	40	103	5e-16	52.8	.	.	.	.	.	.	.
c52645_g1	c52645_g1_i4	PRGDB00000039	51.94	129	62	0	397	11	10	138	2e-42	148	.	.	.	.	.	.	.
c52645_g1	c52645_g1_i5	PRGDB00000039	51.94	129	62	0	397	11	10	138	1e-41	147	.	.	.	.	.	.	.
c52645_g1	c52645_g1_i6	PRGDB00000039	51.94	129	62	0	397	11	10	138	2e-42	148	.	.	.	.	.	.	.
c52816_g1	c52816_g1_i1	PRGDB00061470	23.68	473	337	11	1867	491	806	1268	2e-30	121	.	.	.	.	.	.	.
c52872_g1	c52872_g1_i1	PRGDB00061470	24.21	603	380	16	277	1974	828	1390	5e-42	158	sp|Q9SIT6|AB5G_ARATH^Q9SIT6^Q:1-652,H:1-647^69.35%ID^E:0^RecName: Full=ABC transporter G family member 5;^Eukaryota; Viridiplantae; Streptophyta; Embryophyta; Tracheophyta; Spermatophyta; Magnoliophyta; eudicotyledons; Gunneridae; Pentapetalae; rosids; malvids; Brassicales; Brassicaceae; Camelineae; Arabidopsis	PF00005.22^ABC_tran^ABC transporter^71-219^E:3.2e-30`PF01061.19^ABC2_membrane^ABC-2 type transporter^377-585^E:3.3e-42	COG1131^(ABC) transporter	GO:0016021^cellular_component^integral component of membrane`GO:0005524^molecular_function^ATP binding`GO:0016887^molecular_function^ATPase activity`GO:0006810^biological_process^transport	GO:0005524^molecular_function^ATP binding`GO:0016887^molecular_function^ATPase activity`GO:0016020^cellular_component^membrane	.	.
c52919_g1	c52919_g1_i1	PRGDB00000032	41.6	250	145	1	41	790	251	499	3e-46	165	.	.	.	.	.	.	.
c52919_g1	c52919_g1_i2	PRGDB00000032	41.53	248	144	1	132	875	251	497	3e-45	162	sp|Q00874|DR100_ARATH^Q00874^Q:4-316,H:58-370^64.54%ID^E:2e-148^RecName: Full=DNA-damage-repair/toleration protein DRT100;^Eukaryota; Viridiplantae; Streptophyta; Embryophyta; Tracheophyta; Spermatophyta; Magnoliophyta; eudicotyledons; Gunneridae; Pentapetalae; rosids; malvids; Brassicales; Brassicaceae; Camelineae; Arabidopsis	PF08263.7^LRRNT_2^Leucine rich repeat N-terminal domain^3-15^E:0.72`PF13504.1^LRR_7^Leucine rich repeat^57-65^E:2700`PF12799.2^LRR_4^Leucine Rich repeats (2 copies)^81-118^E:1.8e-08`PF13855.1^LRR_8^Leucine rich repeat^81-141^E:3.1e-08`PF13504.1^LRR_7^Leucine rich repeat^81-94^E:44`PF00560.28^LRR_1^Leucine Rich Repeat^82-104^E:0.18`PF00560.28^LRR_1^Leucine Rich Repeat^106-128^E:1.1`PF13504.1^LRR_7…	COG4886^leucine Rich Repeat	GO:0009507^cellular_component^chloroplast`GO:0000166^molecular_function^nucleotide binding`GO:0006281^biological_process^DNA repair`GO:0042493^biological_process^response to drug`GO:0009411^biological_process^response to UV	GO:0005515^molecular_function^protein binding	.	.
c53393_g1	c53393_g1_i2	PRGDB00061451	29.69	128	90	0	424	41	26	153	5e-22	85.9	.	.	.	.	.	.	.
c53393_g1	c53393_g1_i3	PRGDB00061451	31.39	223	149	1	971	315	26	248	4e-37	132	.	.	.	.	.	.	.
c53393_g2	c53393_g2_i1	PRGDB00061451	33.33	225	138	4	1086	424	14	230	1e-31	117	.	.	.	.	.	.	.
c53424_g1	c53424_g1_i1	PRGDB00061451	35.32	201	130	0	991	389	17	217	2e-39	139	.	.	.	.	.	.	.
c53424_g1	c53424_g1_i2	PRGDB00061451	30.56	108	75	0	549	226	47	154	3e-17	72	.	.	.	.	.	.	.
c53424_g1	c53424_g1_i3	PRGDB00061451	35.51	138	89	0	701	288	17	154	2e-27	103	.	.	.	.	.	.	.
c53466_g1	c53466_g1_i1	PRGDB00061470	32.3	226	142	5	1681	1034	817	1041	6e-22	94.7	.	.	.	.	.	.	.
c53985_g1	c53985_g1_i1	PRGDB00035723	34.19	313	162	8	359	1276	9	284	4e-38	139	sp|O23693|MLO4_ARATH^O23693^Q:5-312,H:6-304^49.35%ID^E:6e-87^RecName: Full=MLO-like protein 4;^Eukaryota; Viridiplantae; Streptophyta; Embryophyta; Tracheophyta; Spermatophyta; Magnoliophyta; eudicotyledons; Gunneridae; Pentapetalae; rosids; malvids; Brassicales; Brassicaceae; Camelineae; Arabidopsis	PF03094.10^Mlo^Mlo family^6-312^E:1.2e-87	.	GO:0016021^cellular_component^integral component of membrane`GO:0006952^biological_process^defense response`GO:0009607^biological_process^response to biotic stimulus	GO:0006952^biological_process^defense response`GO:0016021^cellular_component^integral component of membrane	.	.
c53985_g1	c53985_g1_i2	PRGDB00035723	38.38	185	96	4	331	867	112	284	4e-35	127	sp|O23693|MLO4_ARATH^O23693^Q:16-250,H:79-304^49.36%ID^E:3e-66^RecName: Full=MLO-like protein 4;^Eukaryota; Viridiplantae; Streptophyta; Embryophyta; Tracheophyta; Spermatophyta; Magnoliophyta; eudicotyledons; Gunneridae; Pentapetalae; rosids; malvids; Brassicales; Brassicaceae; Camelineae; Arabidopsis	PF03094.10^Mlo^Mlo family^1-250^E:1.5e-64	.	GO:0016021^cellular_component^integral component of membrane`GO:0006952^biological_process^defense response`GO:0009607^biological_process^response to biotic stimulus	GO:0006952^biological_process^defense response`GO:0016021^cellular_component^integral component of membrane	.	.
c53985_g1	c53985_g1_i3	PRGDB00035723	32.43	259	132	7	359	1117	9	230	5e-23	94.7	sp|O23693|MLO4_ARATH^O23693^Q:5-269,H:6-261^46.79%ID^E:2e-60^RecName: Full=MLO-like protein 4;^Eukaryota; Viridiplantae; Streptophyta; Embryophyta; Tracheophyta; Spermatophyta; Magnoliophyta; eudicotyledons; Gunneridae; Pentapetalae; rosids; malvids; Brassicales; Brassicaceae; Camelineae; Arabidopsis	PF03094.10^Mlo^Mlo family^6-259^E:2.4e-66	.	GO:0016021^cellular_component^integral component of membrane`GO:0006952^biological_process^defense response`GO:0009607^biological_process^response to biotic stimulus	GO:0006952^biological_process^defense response`GO:0016021^cellular_component^integral component of membrane	.	.
c53985_g2	c53985_g2_i3	PRGDB00035723	31.25	128	87	1	1	381	304	431	7e-20	84.3	sp|O23693|MLO4_ARATH^O23693^Q:1-153,H:324-476^50.32%ID^E:6e-40^RecName: Full=MLO-like protein 4;^Eukaryota; Viridiplantae; Streptophyta; Embryophyta; Tracheophyta; Spermatophyta; Magnoliophyta; eudicotyledons; Gunneridae; Pentapetalae; rosids; malvids; Brassicales; Brassicaceae; Camelineae; Arabidopsis	PF03094.10^Mlo^Mlo family^2-149^E:3.3e-47	.	GO:0016021^cellular_component^integral component of membrane`GO:0006952^biological_process^defense response`GO:0009607^biological_process^response to biotic stimulus	GO:0006952^biological_process^defense response`GO:0016021^cellular_component^integral component of membrane	.	.
c54001_g1	c54001_g1_i2	PRGDB00000498	38.1	126	75	2	389	18	503	627	2e-16	75.9	.	.	.	.	.	.	.
c54001_g1	c54001_g1_i3	PRGDB00000498	36.24	149	91	3	461	24	478	625	2e-18	80.1	.	.	.	.	.	.	.
c54126_g1	c54126_g1_i2	PRGDB00000490	33.64	324	200	10	1410	457	384	698	4e-46	166	.	.	.	.	.	.	.
c54126_g1	c54126_g1_i3	PRGDB00000490	33.64	324	200	10	1497	544	384	698	6e-46	166	.	.	.	.	.	.	.
c54132_g1	c54132_g1_i1	PRGDB00061461	48.85	305	146	5	1476	577	269	568	2e-79	265	.	.	.	.	.	.	.
c54132_g1	c54132_g1_i2	PRGDB00061461	51.76	199	92	3	594	7	268	465	3e-55	192	.	.	.	.	.	.	.
c54259_g1	c54259_g1_i1	PRGDB00000490	57.35	272	111	2	1139	330	427	695	4e-109	315	.	.	.	.	.	.	.
c54259_g1	c54259_g1_i2	PRGDB00000490	57.35	272	111	2	1122	313	427	695	4e-109	315	.	.	.	.	.	.	.
c54259_g2	c54259_g2_i1	PRGDB00000490	40.06	679	332	19	2126	195	57	695	8e-135	417	.	.	.	.	.	.	.
c54262_g1	c54262_g1_i1	PRGDB00061462	38.98	118	65	2	21	356	469	585	6e-20	84.3	sp|Q8RXC8|RBK2_ARATH^Q8RXC8^Q:3-147,H:315-458^52.05%ID^E:1e-41^RecName: Full=Receptor-like cytosolic serine/threonine-protein kinase RBK2;^Eukaryota; Viridiplantae; Streptophyta; Embryophyta; Tracheophyta; Spermatophyta; Magnoliophyta; eudicotyledons; Gunneridae; Pentapetalae; rosids; malvids; Brassicales; Brassicaceae; Camelineae; Arabidopsis	PF07714.12^Pkinase_Tyr^Protein tyrosine kinase^7-97^E:1.6e-07`PF00069.20^Pkinase^Protein kinase domain^10-94^E:0.00011	COG0515^Serine Threonine protein kinase	GO:0005737^cellular_component^cytoplasm`GO:0005634^cellular_component^nucleus`GO:0005524^molecular_function^ATP binding`GO:0051020^molecular_function^GTPase binding`GO:0004674^molecular_function^protein serine/threonine kinase activity	GO:0004672^molecular_function^protein kinase activity`GO:0006468^biological_process^protein phosphorylation`GO:0005524^molecular_function^ATP binding	.	.
c54262_g2	c54262_g2_i1	PRGDB00061461	41.42	309	169	5	62	958	279	585	3e-69	228	sp|Q8RXC8|RBK2_ARATH^Q8RXC8^Q:10-342,H:120-458^59.29%ID^E:2e-140^RecName: Full=Receptor-like cytosolic serine/threonine-protein kinase RBK2;^Eukaryota; Viridiplantae; Streptophyta; Embryophyta; Tracheophyta; Spermatophyta; Magnoliophyta; eudicotyledons; Gunneridae; Pentapetalae; rosids; malvids; Brassicales; Brassicaceae; Camelineae; Arabidopsis	PF00069.20^Pkinase^Protein kinase domain^36-295^E:1.3e-43`PF07714.12^Pkinase_Tyr^Protein tyrosine kinase^36-298^E:1.4e-42	COG0515^Serine Threonine protein kinase	GO:0005737^cellular_component^cytoplasm`GO:0005634^cellular_component^nucleus`GO:0005524^molecular_function^ATP binding`GO:0051020^molecular_function^GTPase binding`GO:0004674^molecular_function^protein serine/threonine kinase activity	GO:0004672^molecular_function^protein kinase activity`GO:0005524^molecular_function^ATP binding`GO:0006468^biological_process^protein phosphorylation	.	.
c54262_g2	c54262_g2_i2	PRGDB00061462	41.85	184	102	3	2	541	279	461	4e-39	135	sp|Q8RXC8|RBK2_ARATH^Q8RXC8^Q:1-180,H:131-311^66.85%ID^E:3e-82^RecName: Full=Receptor-like cytosolic serine/threonine-protein kinase RBK2;^Eukaryota; Viridiplantae; Streptophyta; Embryophyta; Tracheophyta; Spermatophyta; Magnoliophyta; eudicotyledons; Gunneridae; Pentapetalae; rosids; malvids; Brassicales; Brassicaceae; Camelineae; Arabidopsis	PF00069.20^Pkinase^Protein kinase domain^16-179^E:3.6e-32`PF07714.12^Pkinase_Tyr^Protein tyrosine kinase^16-161^E:9.8e-30	COG0515^Serine Threonine protein kinase	GO:0005737^cellular_component^cytoplasm`GO:0005634^cellular_component^nucleus`GO:0005524^molecular_function^ATP binding`GO:0051020^molecular_function^GTPase binding`GO:0004674^molecular_function^protein serine/threonine kinase activity	GO:0004672^molecular_function^protein kinase activity`GO:0005524^molecular_function^ATP binding`GO:0006468^biological_process^protein phosphorylation	.	.
c54262_g1	c54262_g1_i2	PRGDB00061462	38.98	118	65	2	21	356	469	585	4e-20	84.3	sp|Q8RXC8|RBK2_ARATH^Q8RXC8^Q:3-147,H:315-458^52.05%ID^E:1e-41^RecName: Full=Receptor-like cytosolic serine/threonine-protein kinase RBK2;^Eukaryota; Viridiplantae; Streptophyta; Embryophyta; Tracheophyta; Spermatophyta; Magnoliophyta; eudicotyledons; Gunneridae; Pentapetalae; rosids; malvids; Brassicales; Brassicaceae; Camelineae; Arabidopsis	PF07714.12^Pkinase_Tyr^Protein tyrosine kinase^7-97^E:1.6e-07`PF00069.20^Pkinase^Protein kinase domain^10-94^E:0.00011	COG0515^Serine Threonine protein kinase	GO:0005737^cellular_component^cytoplasm`GO:0005634^cellular_component^nucleus`GO:0005524^molecular_function^ATP binding`GO:0051020^molecular_function^GTPase binding`GO:0004674^molecular_function^protein serine/threonine kinase activity	GO:0004672^molecular_function^protein kinase activity`GO:0006468^biological_process^protein phosphorylation`GO:0005524^molecular_function^ATP binding	.	.
c54314_g1	c54314_g1_i1	PRGDB00000032	42.91	247	140	1	546	1286	251	496	4e-48	174	sp|Q00874|DR100_ARATH^Q00874^Q:21-356,H:27-363^62.91%ID^E:3e-154^RecName: Full=DNA-damage-repair/toleration protein DRT100;^Eukaryota; Viridiplantae; Streptophyta; Embryophyta; Tracheophyta; Spermatophyta; Magnoliophyta; eudicotyledons; Gunneridae; Pentapetalae; rosids; malvids; Brassicales; Brassicaceae; Camelineae; Arabidopsis	PF08263.7^LRRNT_2^Leucine rich repeat N-terminal domain^23-62^E:3.2e-10`PF12799.2^LRR_4^Leucine Rich repeats (2 copies)^130-165^E:1e-08`PF00560.28^LRR_1^Leucine Rich Repeat^130-151^E:0.22`PF13855.1^LRR_8^Leucine rich repeat^130-188^E:1.2e-09`PF13504.1^LRR_7^Leucine rich repeat^130-141^E:110`PF13516.1^LRR_6^Leucine Rich repeat^151-166^E:0.87`PF12799.2^LRR_4^Leucine Rich repeats (2 copies)^152-189^…	COG4886^leucine Rich Repeat	GO:0009507^cellular_component^chloroplast`GO:0000166^molecular_function^nucleotide binding`GO:0006281^biological_process^DNA repair`GO:0042493^biological_process^response to drug`GO:0009411^biological_process^response to UV	GO:0005515^molecular_function^protein binding	.	.
c54347_g1	c54347_g1_i1	PRGDB00035721	31.63	313	188	9	1424	2308	636	940	3e-34	134	sp|Q93Y06|Y5720_ARATH^Q93Y06^Q:34-637,H:31-664^54.6%ID^E:0^RecName: Full=Probable inactive receptor kinase At5g67200;^Eukaryota; Viridiplantae; Streptophyta; Embryophyta; Tracheophyta; Spermatophyta; Magnoliophyta; eudicotyledons; Gunneridae; Pentapetalae; rosids; malvids; Brassicales; Brassicaceae; Camelineae; Arabidopsis	PF08263.7^LRRNT_2^Leucine rich repeat N-terminal domain^36-73^E:10`PF13504.1^LRR_7^Leucine rich repeat^82-99^E:4400`PF00560.28^LRR_1^Leucine Rich Repeat^101-122^E:0.7`PF13504.1^LRR_7^Leucine rich repeat^101-113^E:350`PF13855.1^LRR_8^Leucine rich repeat^124-183^E:7.4e-07`PF13504.1^LRR_7^Leucine rich repeat^124-136^E:370`PF13504.1^LRR_7^Leucine rich repeat^147-161^E:4.5`PF00560.28^LRR_1^Leucine Ric…	COG0515^Serine Threonine protein kinase	GO:0016021^cellular_component^integral component of membrane`GO:0005886^cellular_component^plasma membrane`GO:0005524^molecular_function^ATP binding`GO:0004672^molecular_function^protein kinase activity	GO:0005515^molecular_function^protein binding`GO:0004672^molecular_function^protein kinase activity`GO:0005524^molecular_function^ATP binding`GO:0006468^biological_process^protein phosphorylation	.	.
c54347_g1	c54347_g1_i2	PRGDB00035721	31.63	313	188	9	1428	2312	636	940	2e-34	135	sp|Q93Y06|Y5720_ARATH^Q93Y06^Q:37-640,H:31-664^54.6%ID^E:0^RecName: Full=Probable inactive receptor kinase At5g67200;^Eukaryota; Viridiplantae; Streptophyta; Embryophyta; Tracheophyta; Spermatophyta; Magnoliophyta; eudicotyledons; Gunneridae; Pentapetalae; rosids; malvids; Brassicales; Brassicaceae; Camelineae; Arabidopsis	PF08263.7^LRRNT_2^Leucine rich repeat N-terminal domain^39-76^E:10`PF13504.1^LRR_7^Leucine rich repeat^85-102^E:4400`PF00560.28^LRR_1^Leucine Rich Repeat^104-125^E:0.7`PF13504.1^LRR_7^Leucine rich repeat^104-116^E:470`PF13855.1^LRR_8^Leucine rich repeat^127-186^E:7.5e-07`PF13504.1^LRR_7^Leucine rich repeat^127-139^E:370`PF13504.1^LRR_7^Leucine rich repeat^150-164^E:4.5`PF00560.28^LRR_1^Leucine Ri…	COG0515^Serine Threonine protein kinase	GO:0016021^cellular_component^integral component of membrane`GO:0005886^cellular_component^plasma membrane`GO:0005524^molecular_function^ATP binding`GO:0004672^molecular_function^protein kinase activity	GO:0005515^molecular_function^protein binding`GO:0004672^molecular_function^protein kinase activity`GO:0005524^molecular_function^ATP binding`GO:0006468^biological_process^protein phosphorylation	.	.
c54347_g1	c54347_g1_i3	PRGDB00061462	27.92	197	115	6	130	642	371	566	2e-20	85.9	.	.	.	.	.	.	.
c54356_g1	c54356_g1_i1	PRGDB00035726	27.08	277	163	9	97	825	411	682	2e-16	75.5	sp|Q54R82|MKKA_DICDI^Q54R82^Q:1-263,H:168-437^38.18%ID^E:9e-55^RecName: Full=Mitogen-activated protein kinase kinase kinase A;^Eukaryota; Amoebozoa; Mycetozoa; Dictyosteliida; Dictyostelium	PF00069.20^Pkinase^Protein kinase domain^4-255^E:5.6e-55`PF07714.12^Pkinase_Tyr^Protein tyrosine kinase^8-251^E:1.1e-33	COG0515^Serine Threonine protein kinase	GO:0005938^cellular_component^cell cortex`GO:0016021^cellular_component^integral component of membrane`GO:0005524^molecular_function^ATP binding`GO:0004709^molecular_function^MAP kinase kinase kinase activity`GO:0046872^molecular_function^metal ion binding`GO:0030036^biological_process^actin cytoskeleton organization`GO:0000186^biological_process^activation of MAPKK activity`GO:0009653^biological…	GO:0004672^molecular_function^protein kinase activity`GO:0005524^molecular_function^ATP binding`GO:0006468^biological_process^protein phosphorylation	.	.
c54411_g1	c54411_g1_i1	PRGDB00061461	43.79	290	157	5	1836	976	279	565	3e-69	234	.	.	.	.	.	.	.
c54536_g1	c54536_g1_i1	PRGDB00035721	68.13	273	86	1	630	1448	8	279	5e-104	330	sp|Q6XAT2|ERL2_ARATH^Q6XAT2^Q:6-289,H:1-284^79.37%ID^E:2e-150^RecName: Full=LRR receptor-like serine/threonine-protein kinase ERL2;^Eukaryota; Viridiplantae; Streptophyta; Embryophyta; Tracheophyta; Spermatophyta; Magnoliophyta; eudicotyledons; Gunneridae; Pentapetalae; rosids; malvids; Brassicales; Brassicaceae; Camelineae; Arabidopsis	PF08263.7^LRRNT_2^Leucine rich repeat N-terminal domain^32-72^E:9.1e-09`PF13504.1^LRR_7^Leucine rich repeat^84-91^E:4400`PF13516.1^LRR_6^Leucine Rich repeat^101-124^E:0.092`PF00560.28^LRR_1^Leucine Rich Repeat^103-125^E:0.0053`PF13504.1^LRR_7^Leucine rich repeat^103-119^E:34`PF13504.1^LRR_7^Leucine rich repeat^132-136^E:15000`PF00560.28^LRR_1^Leucine Rich Repeat^151-169^E:0.44`PF13855.1^LRR_8^Leu…	COG4886^leucine Rich Repeat	GO:0016021^cellular_component^integral component of membrane`GO:0005524^molecular_function^ATP binding`GO:0004674^molecular_function^protein serine/threonine kinase activity`GO:0009553^biological_process^embryo sac development`GO:0048481^biological_process^ovule development`GO:0010103^biological_process^stomatal complex morphogenesis	GO:0005515^molecular_function^protein binding	.	.
c54536_g1	c54536_g1_i2	PRGDB00035721	71.65	254	71	1	283	1044	27	279	5e-103	322	sp|Q6XAT2|ERL2_ARATH^Q6XAT2^Q:2-262,H:25-284^82.76%ID^E:2e-143^RecName: Full=LRR receptor-like serine/threonine-protein kinase ERL2;^Eukaryota; Viridiplantae; Streptophyta; Embryophyta; Tracheophyta; Spermatophyta; Magnoliophyta; eudicotyledons; Gunneridae; Pentapetalae; rosids; malvids; Brassicales; Brassicaceae; Camelineae; Arabidopsis	PF08263.7^LRRNT_2^Leucine rich repeat N-terminal domain^10-45^E:3.1e-07`PF13504.1^LRR_7^Leucine rich repeat^57-64^E:3900`PF13516.1^LRR_6^Leucine Rich repeat^74-97^E:0.081`PF00560.28^LRR_1^Leucine Rich Repeat^76-98^E:0.0046`PF13504.1^LRR_7^Leucine rich repeat^76-92^E:30`PF13504.1^LRR_7^Leucine rich repeat^105-109^E:15000`PF13516.1^LRR_6^Leucine Rich repeat^122-143^E:2`PF00560.28^LRR_1^Leucine Rich…	COG4886^leucine Rich Repeat	GO:0016021^cellular_component^integral component of membrane`GO:0005524^molecular_function^ATP binding`GO:0004674^molecular_function^protein serine/threonine kinase activity`GO:0009553^biological_process^embryo sac development`GO:0048481^biological_process^ovule development`GO:0010103^biological_process^stomatal complex morphogenesis	GO:0005515^molecular_function^protein binding	.	.
c54536_g1	c54536_g1_i3	PRGDB00035721	80.38	158	31	0	164	637	122	279	5e-73	234	.	.	.	.	.	.	.
c54554_g1	c54554_g1_i1	PRGDB00000490	41.77	158	85	2	701	237	542	695	7e-33	121	.	.	.	.	.	.	.
c54554_g2	c54554_g2_i1	PRGDB00000032	36.56	993	524	14	378	3041	30	1021	3e-127	417	sp|Q9LYN8|EXS_ARATH^Q9LYN8^Q:36-1151,H:25-1042^56.7%ID^E:0^RecName: Full=Leucine-rich repeat receptor protein kinase EXS;^Eukaryota; Viridiplantae; Streptophyta; Embryophyta; Tracheophyta; Spermatophyta; Magnoliophyta; eudicotyledons; Gunneridae; Pentapetalae; rosids; malvids; Brassicales; Brassicaceae; Camelineae; Arabidopsis	PF08263.7^LRRNT_2^Leucine rich repeat N-terminal domain^36-71^E:7.4e-10`PF13504.1^LRR_7^Leucine rich repeat^98-109^E:1100`PF13516.1^LRR_6^Leucine Rich repeat^121-143^E:0.32`PF00560.28^LRR_1^Leucine Rich Repeat^123-144^E:0.36`PF13504.1^LRR_7^Leucine rich repeat^123-139^E:15`PF12799.2^LRR_4^Leucine Rich repeats (2 copies)^172-212^E:1.5e-06`PF13855.1^LRR_8^Leucine rich repeat^172-231^E:1.7e-06`PF005…	COG4886^leucine Rich Repeat	GO:0016021^cellular_component^integral component of membrane`GO:0016020^cellular_component^membrane`GO:0005886^cellular_component^plasma membrane`GO:0005524^molecular_function^ATP binding`GO:0005515^molecular_function^protein binding`GO:0004674^molecular_function^protein serine/threonine kinase activity`GO:0019199^molecular_function^transmembrane receptor protein kinase activity`GO:0010234^biolog…	GO:0005515^molecular_function^protein binding`GO:0004672^molecular_function^protein kinase activity`GO:0005524^molecular_function^ATP binding`GO:0006468^biological_process^protein phosphorylation	.	.
c54720_g1	c54720_g1_i1	PRGDB00061462	35.05	465	257	15	1594	284	119	566	2e-67	233	.	.	.	.	.	.	.
c54720_g1	c54720_g1_i2	PRGDB00000043	42.86	280	150	5	1093	275	38	314	6e-62	208	.	.	.	.	.	.	.
c54809_g1	c54809_g1_i1	PRGDB00035720	31.87	182	119	3	381	914	53	233	7e-20	86.7	sp|Q9LP77|Y1848_ARATH^Q9LP77^Q:34-380,H:32-370^57.42%ID^E:2e-119^RecName: Full=Probable inactive receptor kinase At1g48480;^Eukaryota; Viridiplantae; Streptophyta; Embryophyta; Tracheophyta; Spermatophyta; Magnoliophyta; eudicotyledons; Gunneridae; Pentapetalae; rosids; malvids; Brassicales; Brassicaceae; Camelineae; Arabidopsis	PF08263.7^LRRNT_2^Leucine rich repeat N-terminal domain^36-72^E:1.7e-07`PF13855.1^LRR_8^Leucine rich repeat^76-135^E:3.7e-07`PF12799.2^LRR_4^Leucine Rich repeats (2 copies)^99-135^E:2.2e-06`PF13504.1^LRR_7^Leucine rich repeat^99-116^E:3.7`PF00560.28^LRR_1^Leucine Rich Repeat^100-121^E:0.66`PF13504.1^LRR_7^Leucine rich repeat^124-136^E:54`PF12799.2^LRR_4^Leucine Rich repeats (2 copies)^149-192^E:5…	COG0515^Serine Threonine protein kinase	GO:0016021^cellular_component^integral component of membrane`GO:0005886^cellular_component^plasma membrane`GO:0009506^cellular_component^plasmodesma`GO:0005774^cellular_component^vacuolar membrane`GO:0005524^molecular_function^ATP binding`GO:0004672^molecular_function^protein kinase activity	GO:0005515^molecular_function^protein binding	.	.
c54809_g2	c54809_g2_i1	PRGDB00061462	37.54	301	162	7	2	832	298	596	2e-50	174	sp|Q9LP77|Y1848_ARATH^Q9LP77^Q:1-263,H:378-642^72.45%ID^E:5e-139^RecName: Full=Probable inactive receptor kinase At1g48480;^Eukaryota; Viridiplantae; Streptophyta; Embryophyta; Tracheophyta; Spermatophyta; Magnoliophyta; eudicotyledons; Gunneridae; Pentapetalae; rosids; malvids; Brassicales; Brassicaceae; Camelineae; Arabidopsis	PF00069.20^Pkinase^Protein kinase domain^1-257^E:1.9e-40`PF07714.12^Pkinase_Tyr^Protein tyrosine kinase^1-259^E:5.1e-37	COG0515^Serine Threonine protein kinase	GO:0016021^cellular_component^integral component of membrane`GO:0005886^cellular_component^plasma membrane`GO:0009506^cellular_component^plasmodesma`GO:0005774^cellular_component^vacuolar membrane`GO:0005524^molecular_function^ATP binding`GO:0004672^molecular_function^protein kinase activity	GO:0004672^molecular_function^protein kinase activity`GO:0005524^molecular_function^ATP binding`GO:0006468^biological_process^protein phosphorylation	.	.
c54809_g2	c54809_g2_i2	PRGDB00061462	38.21	212	108	5	1145	1714	386	596	6e-32	125	sp|Q9LP77|Y1848_ARATH^Q9LP77^Q:1-80,H:378-457^83.75%ID^E:4e-40^RecName: Full=Probable inactive receptor kinase At1g48480;^Eukaryota; Viridiplantae; Streptophyta; Embryophyta; Tracheophyta; Spermatophyta; Magnoliophyta; eudicotyledons; Gunneridae; Pentapetalae; rosids; malvids; Brassicales; Brassicaceae; Camelineae; Arabidopsis	PF07714.12^Pkinase_Tyr^Protein tyrosine kinase^1-81^E:2.6e-10`PF00069.20^Pkinase^Protein kinase domain^1-79^E:9e-10	COG0515^Serine Threonine protein kinase	GO:0016021^cellular_component^integral component of membrane`GO:0005886^cellular_component^plasma membrane`GO:0009506^cellular_component^plasmodesma`GO:0005774^cellular_component^vacuolar membrane`GO:0005524^molecular_function^ATP binding`GO:0004672^molecular_function^protein kinase activity	GO:0004672^molecular_function^protein kinase activity`GO:0006468^biological_process^protein phosphorylation`GO:0005524^molecular_function^ATP binding	.	.
c54884_g1	c54884_g1_i1	PRGDB00061462	32.87	289	184	4	905	63	279	565	3e-39	142	.	.	.	.	.	.	.
c54930_g1	c54930_g1_i2	PRGDB00061448	40.29	206	105	3	564	1	808	1013	2e-43	154	.	.	.	.	.	.	.
c54942_g1	c54942_g1_i1	PRGDB00050965	47.13	87	45	1	1065	808	16	102	1e-21	88.6	.	.	.	.	.	.	.
c55126_g1	c55126_g1_i1	PRGDB00035720	31.19	295	182	9	1378	2214	832	1121	3e-35	138	sp|Q84MA9|Y1063_ARATH^Q84MA9^Q:18-672,H:1-652^63.4%ID^E:0^RecName: Full=Inactive leucine-rich repeat receptor-like serine/threonine-protein kinase At1g60630;^Eukaryota; Viridiplantae; Streptophyta; Embryophyta; Tracheophyta; Spermatophyta; Magnoliophyta; eudicotyledons; Gunneridae; Pentapetalae; rosids; malvids; Brassicales; Brassicaceae; Camelineae; Arabidopsis	PF08263.7^LRRNT_2^Leucine rich repeat N-terminal domain^41-73^E:0.00014`PF13504.1^LRR_7^Leucine rich repeat^86-105^E:2500`PF13504.1^LRR_7^Leucine rich repeat^105-121^E:990`PF08263.7^LRRNT_2^Leucine rich repeat N-terminal domain^122-137^E:4300`PF13504.1^LRR_7^Leucine rich repeat^128-140^E:220`PF13504.1^LRR_7^Leucine rich repeat^151-164^E:380`PF00560.28^LRR_1^Leucine Rich Repeat^152-174^E:0.73`PF13…	COG0515^Serine Threonine protein kinase	GO:0016021^cellular_component^integral component of membrane`GO:0005886^cellular_component^plasma membrane`GO:0005524^molecular_function^ATP binding`GO:0004672^molecular_function^protein kinase activity	GO:0005515^molecular_function^protein binding`GO:0004672^molecular_function^protein kinase activity`GO:0005524^molecular_function^ATP binding`GO:0006468^biological_process^protein phosphorylation	.	.
c55191_g1	c55191_g1_i1	PRGDB00035723	52.38	63	30	0	947	1135	237	299	2e-18	80.5	.	.	.	.	.	.	.
c55191_g1	c55191_g1_i2	PRGDB00035723	31.45	248	139	6	145	876	9	229	2e-38	90.5	sp|O23693|MLO4_ARATH^O23693^Q:1-251,H:1-250^71.71%ID^E:2e-116^RecName: Full=MLO-like protein 4;^Eukaryota; Viridiplantae; Streptophyta; Embryophyta; Tracheophyta; Spermatophyta; Magnoliophyta; eudicotyledons; Gunneridae; Pentapetalae; rosids; malvids; Brassicales; Brassicaceae; Camelineae; Arabidopsis	PF03094.10^Mlo^Mlo family^7-254^E:3.4e-82	.	GO:0016021^cellular_component^integral component of membrane`GO:0006952^biological_process^defense response`GO:0009607^biological_process^response to biotic stimulus	GO:0006952^biological_process^defense response`GO:0016021^cellular_component^integral component of membrane	.	.
c55191_g1	c55191_g1_i3	PRGDB00035723	52.38	63	30	0	480	668	237	299	2e-22	80.5	sp|O23693|MLO4_ARATH^O23693^Q:43-111,H:252-320^81.16%ID^E:4e-34^RecName: Full=MLO-like protein 4;^Eukaryota; Viridiplantae; Streptophyta; Embryophyta; Tracheophyta; Spermatophyta; Magnoliophyta; eudicotyledons; Gunneridae; Pentapetalae; rosids; malvids; Brassicales; Brassicaceae; Camelineae; Arabidopsis	PF03094.10^Mlo^Mlo family^43-111^E:9.2e-29	.	GO:0016021^cellular_component^integral component of membrane`GO:0006952^biological_process^defense response`GO:0009607^biological_process^response to biotic stimulus	GO:0006952^biological_process^defense response`GO:0016021^cellular_component^integral component of membrane	.	.
c55191_g2	c55191_g2_i1	PRGDB00035723	37.27	110	68	1	2	328	294	403	4e-19	83.6	sp|O23693|MLO4_ARATH^O23693^Q:1-107,H:423-523^44.44%ID^E:9e-16^RecName: Full=MLO-like protein 4;^Eukaryota; Viridiplantae; Streptophyta; Embryophyta; Tracheophyta; Spermatophyta; Magnoliophyta; eudicotyledons; Gunneridae; Pentapetalae; rosids; malvids; Brassicales; Brassicaceae; Camelineae; Arabidopsis	PF03094.10^Mlo^Mlo family^1-35^E:1.9e-06	.	GO:0016021^cellular_component^integral component of membrane`GO:0006952^biological_process^defense response`GO:0009607^biological_process^response to biotic stimulus	GO:0006952^biological_process^defense response`GO:0016021^cellular_component^integral component of membrane	.	.
c55191_g2	c55191_g2_i3	PRGDB00035723	37.27	110	68	1	2	328	294	403	2e-19	83.6	.	.	.	.	.	.	.
c55191_g2	c55191_g2_i6	PRGDB00035723	31.93	166	87	3	2	493	294	435	3e-23	94	sp|O23693|MLO4_ARATH^O23693^Q:1-239,H:314-523^54.36%ID^E:1e-70^RecName: Full=MLO-like protein 4;^Eukaryota; Viridiplantae; Streptophyta; Embryophyta; Tracheophyta; Spermatophyta; Magnoliophyta; eudicotyledons; Gunneridae; Pentapetalae; rosids; malvids; Brassicales; Brassicaceae; Camelineae; Arabidopsis	PF03094.10^Mlo^Mlo family^1-110^E:4.5e-45`PF03094.10^Mlo^Mlo family^119-166^E:5.5e-08	.	GO:0016021^cellular_component^integral component of membrane`GO:0006952^biological_process^defense response`GO:0009607^biological_process^response to biotic stimulus	GO:0006952^biological_process^defense response`GO:0016021^cellular_component^integral component of membrane	.	.
c55191_g2	c55191_g2_i7	PRGDB00035723	36.02	161	98	3	2	469	294	454	3e-28	108	sp|O23693|MLO4_ARATH^O23693^Q:1-215,H:314-523^61.29%ID^E:7e-78^RecName: Full=MLO-like protein 4;^Eukaryota; Viridiplantae; Streptophyta; Embryophyta; Tracheophyta; Spermatophyta; Magnoliophyta; eudicotyledons; Gunneridae; Pentapetalae; rosids; malvids; Brassicales; Brassicaceae; Camelineae; Arabidopsis	PF03094.10^Mlo^Mlo family^1-143^E:1.7e-59	.	GO:0016021^cellular_component^integral component of membrane`GO:0006952^biological_process^defense response`GO:0009607^biological_process^response to biotic stimulus	GO:0006952^biological_process^defense response`GO:0016021^cellular_component^integral component of membrane	.	.
c55455_g1	c55455_g1_i1	PRGDB00061461	42.52	301	166	5	1296	415	267	567	8e-61	212	.	.	.	.	.	.	.
c55455_g2	c55455_g2_i1	PRGDB00061461	42.38	302	167	5	1290	403	267	567	2e-59	207	.	.	.	.	.	.	.
c55513_g1	c55513_g1_i1	PRGDB00061455	42.95	305	157	6	1179	2072	507	801	2e-69	240	sp|Q9FID5|Y5393_ARATH^Q9FID5^Q:17-327,H:488-798^55.66%ID^E:2e-114^RecName: Full=Probable receptor-like protein kinase At5g39030;^Eukaryota; Viridiplantae; Streptophyta; Embryophyta; Tracheophyta; Spermatophyta; Magnoliophyta; eudicotyledons; Gunneridae; Pentapetalae; rosids; malvids; Brassicales; Brassicaceae; Camelineae; Arabidopsis	PF07714.12^Pkinase_Tyr^Protein tyrosine kinase^28-300^E:2.4e-44`PF00069.20^Pkinase^Protein kinase domain^30-298^E:7.8e-47	COG0515^Serine Threonine protein kinase	GO:0016021^cellular_component^integral component of membrane`GO:0005524^molecular_function^ATP binding`GO:0004674^molecular_function^protein serine/threonine kinase activity	GO:0004672^molecular_function^protein kinase activity`GO:0006468^biological_process^protein phosphorylation`GO:0005524^molecular_function^ATP binding	.	.
c55513_g1	c55513_g1_i2	PRGDB00061455	43.28	305	156	7	966	1859	507	801	6e-70	240	sp|Q3ECH2|Y1670_ARATH^Q3ECH2^Q:180-620,H:408-865^45.8%ID^E:1e-115^RecName: Full=Probable receptor-like protein kinase At1g67000;^Eukaryota; Viridiplantae; Streptophyta; Embryophyta; Tracheophyta; Spermatophyta; Magnoliophyta; eudicotyledons; Gunneridae; Pentapetalae; rosids; malvids; Brassicales; Brassicaceae; Camelineae; Arabidopsis	PF14380.1^WAK_assoc^Wall-associated receptor kinase C-terminal^176-239^E:6.8e-05`PF07714.12^Pkinase_Tyr^Protein tyrosine kinase^323-595^E:1.5e-43`PF00069.20^Pkinase^Protein kinase domain^325-593^E:4.9e-46	COG0515^Serine Threonine protein kinase	GO:0016021^cellular_component^integral component of membrane`GO:0005886^cellular_component^plasma membrane`GO:0005524^molecular_function^ATP binding`GO:0004674^molecular_function^protein serine/threonine kinase activity	GO:0004672^molecular_function^protein kinase activity`GO:0006468^biological_process^protein phosphorylation`GO:0005524^molecular_function^ATP binding	.	.
c55567_g1	c55567_g1_i1	PRGDB00035721	36.56	186	109	4	568	14	5	182	3e-26	105	.	.	.	.	.	.	.
c55609_g1	c55609_g1_i1	PRGDB00035723	36.17	517	242	14	1638	100	3	435	4e-87	277	.	.	.	.	.	.	.
c55609_g1	c55609_g1_i2	PRGDB00035723	40.69	462	244	9	1482	100	3	435	4e-93	292	.	.	.	.	.	.	.
c55621_g2	c55621_g2_i1	PRGDB00000496	32.76	232	126	6	1429	803	714	938	7e-19	68.6	.	.	.	.	.	.	.
c55621_g2	c55621_g2_i2	PRGDB00000496	28.57	441	243	14	1358	183	714	1131	1e-22	95.1	.	.	.	.	.	.	.
c55621_g2	c55621_g2_i3	PRGDB00000496	32.76	232	126	6	1407	781	714	938	1e-18	68.6	.	.	.	.	.	.	.
c55621_g3	c55621_g3_i1	PRGDB00000039	41.79	402	225	6	1203	10	389	785	3e-80	263	.	.	.	.	.	.	.
c55621_g3	c55621_g3_i2	PRGDB00000039	47.62	294	149	4	870	1	15	307	3e-83	269	.	.	.	.	.	.	.
c55621_g3	c55621_g3_i3	PRGDB00000039	58.55	152	60	2	485	39	15	166	3e-54	182	.	.	.	.	.	.	.
c55621_g3	c55621_g3_i4	PRGDB00000039	57.32	157	64	2	1217	756	15	171	5e-52	184	.	.	.	.	.	.	.
c55621_g4	c55621_g4_i1	PRGDB00000039	40.97	720	394	8	2508	430	109	824	8e-161	496	.	.	.	.	.	.	.
c55653_g2	c55653_g2_i1	PRGDB00061455	37.86	346	194	7	1187	186	467	803	4e-64	225	.	.	.	.	.	.	.
c55653_g3	c55653_g3_i1	PRGDB00061461	41.41	297	164	4	1035	160	277	568	4e-68	227	.	.	.	.	.	.	.
c55653_g2	c55653_g2_i2	PRGDB00061455	38.99	336	184	7	1157	186	477	803	7e-64	224	.	.	.	.	.	.	.
c55658_g1	c55658_g1_i1	PRGDB00061462	44.24	165	90	1	1312	1800	403	567	2e-40	151	sp|Q9ASQ6|Y1972_ARATH^Q9ASQ6^Q:1-116,H:829-944^38.79%ID^E:9e-26^RecName: Full=Probable LRR receptor-like serine/threonine-protein kinase At1g29720;^Eukaryota; Viridiplantae; Streptophyta; Embryophyta; Tracheophyta; Spermatophyta; Magnoliophyta; eudicotyledons; Gunneridae; Pentapetalae; rosids; malvids; Brassicales; Brassicaceae; Camelineae; Arabidopsis	PF00069.20^Pkinase^Protein kinase domain^2-111^E:2.4e-09`PF07714.12^Pkinase_Tyr^Protein tyrosine kinase^7-112^E:5.3e-09	COG0515^Serine Threonine protein kinase	GO:0016021^cellular_component^integral component of membrane`GO:0005886^cellular_component^plasma membrane`GO:0005524^molecular_function^ATP binding`GO:0004674^molecular_function^protein serine/threonine kinase activity	GO:0004672^molecular_function^protein kinase activity`GO:0005524^molecular_function^ATP binding`GO:0006468^biological_process^protein phosphorylation	.	.
c55658_g1	c55658_g1_i2	PRGDB00061462	38.17	338	157	3	429	1433	279	567	2e-69	234	sp|Q9LSC2|Y3589_ARATH^Q9LSC2^Q:5-252,H:63-311^51.81%ID^E:2e-89^RecName: Full=PTI1-like tyrosine-protein kinase At3g15890;^Eukaryota; Viridiplantae; Streptophyta; Embryophyta; Tracheophyta; Spermatophyta; Magnoliophyta; eudicotyledons; Gunneridae; Pentapetalae; rosids; malvids; Brassicales; Brassicaceae; Camelineae; Arabidopsis	PF07714.12^Pkinase_Tyr^Protein tyrosine kinase^4-250^E:3.1e-37`PF00069.20^Pkinase^Protein kinase domain^5-249^E:3.7e-39	COG0515^Serine Threonine protein kinase	GO:0005886^cellular_component^plasma membrane`GO:0005524^molecular_function^ATP binding`GO:0004715^molecular_function^non-membrane spanning protein tyrosine kinase activity	GO:0004672^molecular_function^protein kinase activity`GO:0006468^biological_process^protein phosphorylation`GO:0005524^molecular_function^ATP binding	.	.
c55658_g1	c55658_g1_i3	PRGDB00061461	44.64	289	157	2	438	1295	279	567	1e-78	258	sp|Q9LSC2|Y3589_ARATH^Q9LSC2^Q:32-318,H:24-311^52.43%ID^E:5e-107^RecName: Full=PTI1-like tyrosine-protein kinase At3g15890;^Eukaryota; Viridiplantae; Streptophyta; Embryophyta; Tracheophyta; Spermatophyta; Magnoliophyta; eudicotyledons; Gunneridae; Pentapetalae; rosids; malvids; Brassicales; Brassicaceae; Camelineae; Arabidopsis	PF00069.20^Pkinase^Protein kinase domain^48-315^E:6.9e-45`PF07714.12^Pkinase_Tyr^Protein tyrosine kinase^49-316^E:3.1e-42	COG0515^Serine Threonine protein kinase	GO:0005886^cellular_component^plasma membrane`GO:0005524^molecular_function^ATP binding`GO:0004715^molecular_function^non-membrane spanning protein tyrosine kinase activity	GO:0004672^molecular_function^protein kinase activity`GO:0005524^molecular_function^ATP binding`GO:0006468^biological_process^protein phosphorylation	.	.
c55658_g1	c55658_g1_i4	PRGDB00061462	44.24	165	90	1	1436	1924	403	567	2e-40	151	sp|Q9ASQ6|Y1972_ARATH^Q9ASQ6^Q:1-116,H:829-944^38.79%ID^E:9e-26^RecName: Full=Probable LRR receptor-like serine/threonine-protein kinase At1g29720;^Eukaryota; Viridiplantae; Streptophyta; Embryophyta; Tracheophyta; Spermatophyta; Magnoliophyta; eudicotyledons; Gunneridae; Pentapetalae; rosids; malvids; Brassicales; Brassicaceae; Camelineae; Arabidopsis	PF00069.20^Pkinase^Protein kinase domain^2-111^E:2.4e-09`PF07714.12^Pkinase_Tyr^Protein tyrosine kinase^7-112^E:5.3e-09	COG0515^Serine Threonine protein kinase	GO:0016021^cellular_component^integral component of membrane`GO:0005886^cellular_component^plasma membrane`GO:0005524^molecular_function^ATP binding`GO:0004674^molecular_function^protein serine/threonine kinase activity	GO:0004672^molecular_function^protein kinase activity`GO:0005524^molecular_function^ATP binding`GO:0006468^biological_process^protein phosphorylation	.	.
c55658_g1	c55658_g1_i5	PRGDB00061461	44.64	289	157	2	438	1295	279	567	1e-78	258	sp|Q9LSC2|Y3589_ARATH^Q9LSC2^Q:32-318,H:24-311^52.43%ID^E:2e-107^RecName: Full=PTI1-like tyrosine-protein kinase At3g15890;^Eukaryota; Viridiplantae; Streptophyta; Embryophyta; Tracheophyta; Spermatophyta; Magnoliophyta; eudicotyledons; Gunneridae; Pentapetalae; rosids; malvids; Brassicales; Brassicaceae; Camelineae; Arabidopsis	PF00069.20^Pkinase^Protein kinase domain^48-315^E:5.3e-45`PF07714.12^Pkinase_Tyr^Protein tyrosine kinase^49-316^E:2.4e-42	COG0515^Serine Threonine protein kinase	GO:0005886^cellular_component^plasma membrane`GO:0005524^molecular_function^ATP binding`GO:0004715^molecular_function^non-membrane spanning protein tyrosine kinase activity	GO:0004672^molecular_function^protein kinase activity`GO:0005524^molecular_function^ATP binding`GO:0006468^biological_process^protein phosphorylation	.	.
c55658_g1	c55658_g1_i6	PRGDB00061462	44.24	165	90	1	1285	1773	403	567	2e-40	151	sp|Q9ASQ6|Y1972_ARATH^Q9ASQ6^Q:1-116,H:829-944^38.79%ID^E:9e-26^RecName: Full=Probable LRR receptor-like serine/threonine-protein kinase At1g29720;^Eukaryota; Viridiplantae; Streptophyta; Embryophyta; Tracheophyta; Spermatophyta; Magnoliophyta; eudicotyledons; Gunneridae; Pentapetalae; rosids; malvids; Brassicales; Brassicaceae; Camelineae; Arabidopsis	PF00069.20^Pkinase^Protein kinase domain^2-111^E:2.4e-09`PF07714.12^Pkinase_Tyr^Protein tyrosine kinase^7-112^E:5.3e-09	COG0515^Serine Threonine protein kinase	GO:0016021^cellular_component^integral component of membrane`GO:0005886^cellular_component^plasma membrane`GO:0005524^molecular_function^ATP binding`GO:0004674^molecular_function^protein serine/threonine kinase activity	GO:0004672^molecular_function^protein kinase activity`GO:0005524^molecular_function^ATP binding`GO:0006468^biological_process^protein phosphorylation	.	.
c55658_g1	c55658_g1_i7	PRGDB00061461	43.19	301	156	3	429	1322	279	567	2e-76	252	sp|Q9LSC2|Y3589_ARATH^Q9LSC2^Q:32-330,H:24-311^50.33%ID^E:2e-103^RecName: Full=PTI1-like tyrosine-protein kinase At3g15890;^Eukaryota; Viridiplantae; Streptophyta; Embryophyta; Tracheophyta; Spermatophyta; Magnoliophyta; eudicotyledons; Gunneridae; Pentapetalae; rosids; malvids; Brassicales; Brassicaceae; Camelineae; Arabidopsis	PF00069.20^Pkinase^Protein kinase domain^48-327^E:7.4e-43`PF07714.12^Pkinase_Tyr^Protein tyrosine kinase^49-328^E:3.8e-40	COG0515^Serine Threonine protein kinase	GO:0005886^cellular_component^plasma membrane`GO:0005524^molecular_function^ATP binding`GO:0004715^molecular_function^non-membrane spanning protein tyrosine kinase activity	GO:0004672^molecular_function^protein kinase activity`GO:0005524^molecular_function^ATP binding`GO:0006468^biological_process^protein phosphorylation	.	.
c55903_g4	c55903_g4_i1	PRGDB00061461	39.16	143	79	2	1685	2113	272	406	5e-17	78.6	sp|Q9LY50|ACCR3_ARATH^Q9LY50^Q:2-326,H:8-327^42.56%ID^E:3e-65^RecName: Full=Putative serine/threonine-protein kinase-like protein CCR3;^Eukaryota; Viridiplantae; Streptophyta; Embryophyta; Tracheophyta; Spermatophyta; Magnoliophyta; eudicotyledons; Gunneridae; Pentapetalae; rosids; malvids; Brassicales; Brassicaceae; Camelineae; Arabidopsis	.	COG0515^Serine Threonine protein kinase	GO:0016021^cellular_component^integral component of membrane`GO:0005524^molecular_function^ATP binding`GO:0042803^molecular_function^protein homodimerization activity`GO:0004674^molecular_function^protein serine/threonine kinase activity	.	.	.
c55985_g1	c55985_g1_i1	PRGDB00035718	38.38	284	167	6	282	1115	511	792	1e-47	170	sp|Q00874|DR100_ARATH^Q00874^Q:28-368,H:26-368^59.77%ID^E:6e-146^RecName: Full=DNA-damage-repair/toleration protein DRT100;^Eukaryota; Viridiplantae; Streptophyta; Embryophyta; Tracheophyta; Spermatophyta; Magnoliophyta; eudicotyledons; Gunneridae; Pentapetalae; rosids; malvids; Brassicales; Brassicaceae; Camelineae; Arabidopsis	PF08263.7^LRRNT_2^Leucine rich repeat N-terminal domain^31-70^E:5.6e-10`PF08263.7^LRRNT_2^Leucine rich repeat N-terminal domain^112-125^E:2000`PF12799.2^LRR_4^Leucine Rich repeats (2 copies)^136-175^E:1.5e-07`PF13855.1^LRR_8^Leucine rich repeat^136-196^E:4e-09`PF13504.1^LRR_7^Leucine rich repeat^136-153^E:23`PF00560.28^LRR_1^Leucine Rich Repeat^138-159^E:1`PF13516.1^LRR_6^Leucine Rich repeat^159-…	COG4886^leucine Rich Repeat	GO:0009507^cellular_component^chloroplast`GO:0000166^molecular_function^nucleotide binding`GO:0006281^biological_process^DNA repair`GO:0042493^biological_process^response to drug`GO:0009411^biological_process^response to UV	GO:0005515^molecular_function^protein binding	.	.
c55985_g2	c55985_g2_i1	PRGDB00000035	36.64	333	194	6	170	1126	23	352	4e-47	169	sp|Q00874|DR100_ARATH^Q00874^Q:21-360,H:27-368^57.6%ID^E:4e-140^RecName: Full=DNA-damage-repair/toleration protein DRT100;^Eukaryota; Viridiplantae; Streptophyta; Embryophyta; Tracheophyta; Spermatophyta; Magnoliophyta; eudicotyledons; Gunneridae; Pentapetalae; rosids; malvids; Brassicales; Brassicaceae; Camelineae; Arabidopsis	PF08263.7^LRRNT_2^Leucine rich repeat N-terminal domain^24-62^E:2.6e-11`PF08263.7^LRRNT_2^Leucine rich repeat N-terminal domain^103-117^E:1800`PF13855.1^LRR_8^Leucine rich repeat^128-188^E:1.4e-07`PF13504.1^LRR_7^Leucine rich repeat^128-141^E:43`PF00560.28^LRR_1^Leucine Rich Repeat^130-151^E:1.3`PF13516.1^LRR_6^Leucine Rich repeat^151-174^E:0.13`PF13504.1^LRR_7^Leucine rich repeat^152-165^E:33`PF…	COG4886^leucine Rich Repeat	GO:0009507^cellular_component^chloroplast`GO:0000166^molecular_function^nucleotide binding`GO:0006281^biological_process^DNA repair`GO:0042493^biological_process^response to drug`GO:0009411^biological_process^response to UV	GO:0005515^molecular_function^protein binding	.	.
c56068_g1	c56068_g1_i1	PRGDB00061455	46.5	428	205	6	603	1850	391	806	2e-118	373	sp|Q9FLV4|Y5248_ARATH^Q9FLV4^Q:1-663,H:198-872^68.04%ID^E:0^RecName: Full=G-type lectin S-receptor-like serine/threonine-protein kinase At5g24080;^Eukaryota; Viridiplantae; Streptophyta; Embryophyta; Tracheophyta; Spermatophyta; Magnoliophyta; eudicotyledons; Gunneridae; Pentapetalae; rosids; malvids; Brassicales; Brassicaceae; Camelineae; Arabidopsis	PF00954.15^S_locus_glycop^S-locus glycoprotein family^74-141^E:7.9e-08`PF07714.12^Pkinase_Tyr^Protein tyrosine kinase^331-600^E:4.3e-39`PF00069.20^Pkinase^Protein kinase domain^332-599^E:1.5e-44	COG0515^Serine Threonine protein kinase	GO:0016021^cellular_component^integral component of membrane`GO:0005886^cellular_component^plasma membrane`GO:0005524^molecular_function^ATP binding`GO:0005516^molecular_function^calmodulin binding`GO:0004674^molecular_function^protein serine/threonine kinase activity`GO:0048544^biological_process^recognition of pollen	GO:0048544^biological_process^recognition of pollen`GO:0004672^molecular_function^protein kinase activity`GO:0006468^biological_process^protein phosphorylation`GO:0005524^molecular_function^ATP binding	.	.
c56072_g5	c56072_g5_i1	PRGDB00035721	37.21	301	166	8	1233	337	671	950	6e-42	153	.	.	.	.	.	.	.
c56072_g5	c56072_g5_i2	PRGDB00035721	40	265	142	7	1217	438	671	923	1e-41	152	.	.	.	.	.	.	.
c56072_g5	c56072_g5_i3	PRGDB00035721	47.59	187	90	3	579	22	671	850	1e-45	156	.	.	.	.	.	.	.
c56160_g4	c56160_g4_i3	PRGDB00061461	30.7	215	129	5	732	145	353	566	1e-23	95.5	.	.	.	.	.	.	.
c56160_g4	c56160_g4_i5	PRGDB00061462	29.55	291	181	7	945	145	276	566	4e-33	124	.	.	.	.	.	.	.
c56179_g1	c56179_g1_i1	PRGDB00000045	36.46	875	516	13	2853	262	970	1815	7e-159	512	.	.	.	.	.	.	.
c56179_g1	c56179_g1_i2	PRGDB00000045	36.46	875	516	13	2853	262	970	1815	7e-159	512	.	.	.	.	.	.	.
c56179_g1	c56179_g1_i3	PRGDB00000045	36.46	875	516	13	3130	539	970	1815	7e-158	512	.	.	.	.	.	.	.
c56266_g1	c56266_g1_i1	PRGDB00061470	52.2	387	175	4	261	1415	15	393	8e-110	351	sp|Q76CU2|PDR1_TOBAC^Q76CU2^Q:12-411,H:21-420^72.75%ID^E:0^RecName: Full=Pleiotropic drug resistance protein 1;^Eukaryota; Viridiplantae; Streptophyta; Embryophyta; Tracheophyta; Spermatophyta; Magnoliophyta; eudicotyledons; Gunneridae; Pentapetalae; asterids; lamiids; Solanales; Solanaceae; Nicotianoideae; Nicotianeae; Nicotiana	PF14510.1^ABC_trans_N^ABC-transporter extracellular N-terminal^67-145^E:3.9e-14`PF00005.22^ABC_tran^ABC transporter^168-350^E:1.1e-13	.	GO:0016021^cellular_component^integral component of membrane`GO:0005524^molecular_function^ATP binding`GO:0016887^molecular_function^ATPase activity`GO:0006810^biological_process^transport	GO:0005524^molecular_function^ATP binding`GO:0016887^molecular_function^ATPase activity	.	.
c56266_g1	c56266_g1_i2	PRGDB00061470	58.94	302	122	2	64	966	92	392	4e-105	331	sp|Q8GU89|PDR4_ORYSJ^Q8GU89^Q:22-324,H:115-417^78.22%ID^E:1e-163^RecName: Full=Pleiotropic drug resistance protein 4;^Eukaryota; Viridiplantae; Streptophyta; Embryophyta; Tracheophyta; Spermatophyta; Magnoliophyta; Liliopsida; Poales; Poaceae; BEP clade; Ehrhartoideae; Oryzeae; Oryza	PF14510.1^ABC_trans_N^ABC-transporter extracellular N-terminal^19-58^E:2.1e-07`PF00005.22^ABC_tran^ABC transporter^81-263^E:5.1e-13	COG1131^(ABC) transporter	GO:0016021^cellular_component^integral component of membrane`GO:0005524^molecular_function^ATP binding`GO:0016887^molecular_function^ATPase activity`GO:0006810^biological_process^transport	GO:0005524^molecular_function^ATP binding`GO:0016887^molecular_function^ATPase activity	.	.
c56287_g1	c56287_g1_i1	PRGDB00000490	36.15	296	170	7	237	1106	405	687	5e-47	167	sp|Q9SV83|Y4103_ARATH^Q9SV83^Q:41-339,H:32-336^50.97%ID^E:5e-104^RecName: Full=Probable receptor-like protein kinase At4g10390;^Eukaryota; Viridiplantae; Streptophyta; Embryophyta; Tracheophyta; Spermatophyta; Magnoliophyta; eudicotyledons; Gunneridae; Pentapetalae; rosids; malvids; Brassicales; Brassicaceae; Camelineae; Arabidopsis	PF00069.20^Pkinase^Protein kinase domain^54-327^E:9.3e-48`PF07714.12^Pkinase_Tyr^Protein tyrosine kinase^55-327^E:6.2e-36	COG0515^Serine Threonine protein kinase	GO:0005524^molecular_function^ATP binding`GO:0004674^molecular_function^protein serine/threonine kinase activity`GO:0009611^biological_process^response to wounding	GO:0004672^molecular_function^protein kinase activity`GO:0005524^molecular_function^ATP binding`GO:0006468^biological_process^protein phosphorylation	.	.
c56303_g1	c56303_g1_i1	PRGDB00061470	61.16	121	44	1	852	1205	806	926	3e-44	163	sp|Q9LFH0|AB37G_ARATH^Q9LFH0^Q:3-112,H:864-973^70%ID^E:1e-49^RecName: Full=ABC transporter G family member 37;^Eukaryota; Viridiplantae; Streptophyta; Embryophyta; Tracheophyta; Spermatophyta; Magnoliophyta; eudicotyledons; Gunneridae; Pentapetalae; rosids; malvids; Brassicales; Brassicaceae; Camelineae; Arabidopsis	PF00005.22^ABC_tran^ABC transporter^17-102^E:6.4e-10	COG1131^(ABC) transporter	GO:0016021^cellular_component^integral component of membrane`GO:0005886^cellular_component^plasma membrane`GO:0009506^cellular_component^plasmodesma`GO:0005524^molecular_function^ATP binding`GO:0016887^molecular_function^ATPase activity`GO:0005215^molecular_function^transporter activity`GO:0009926^biological_process^auxin polar transport`GO:0071366^biological_process^cellular response to indolebu…	GO:0005524^molecular_function^ATP binding`GO:0016887^molecular_function^ATPase activity	.	.
c56303_g1	c56303_g1_i2	PRGDB00061470	61.16	121	44	1	445	798	806	926	2e-45	163	sp|Q9LFH0|AB37G_ARATH^Q9LFH0^Q:3-112,H:864-973^70%ID^E:1e-49^RecName: Full=ABC transporter G family member 37;^Eukaryota; Viridiplantae; Streptophyta; Embryophyta; Tracheophyta; Spermatophyta; Magnoliophyta; eudicotyledons; Gunneridae; Pentapetalae; rosids; malvids; Brassicales; Brassicaceae; Camelineae; Arabidopsis	PF00005.22^ABC_tran^ABC transporter^17-102^E:6.4e-10	COG1131^(ABC) transporter	GO:0016021^cellular_component^integral component of membrane`GO:0005886^cellular_component^plasma membrane`GO:0009506^cellular_component^plasmodesma`GO:0005524^molecular_function^ATP binding`GO:0016887^molecular_function^ATPase activity`GO:0005215^molecular_function^transporter activity`GO:0009926^biological_process^auxin polar transport`GO:0071366^biological_process^cellular response to indolebu…	GO:0005524^molecular_function^ATP binding`GO:0016887^molecular_function^ATPase activity	.	.
c56303_g1	c56303_g1_i4	PRGDB00061470	69.57	46	14	0	2	139	374	419	7e-19	80.9	.	.	.	.	.	.	.
c56303_g1	c56303_g1_i6	PRGDB00061470	61.16	121	44	1	1257	1610	806	926	9e-44	163	sp|Q9LFH0|AB37G_ARATH^Q9LFH0^Q:3-112,H:864-973^70%ID^E:1e-49^RecName: Full=ABC transporter G family member 37;^Eukaryota; Viridiplantae; Streptophyta; Embryophyta; Tracheophyta; Spermatophyta; Magnoliophyta; eudicotyledons; Gunneridae; Pentapetalae; rosids; malvids; Brassicales; Brassicaceae; Camelineae; Arabidopsis	PF00005.22^ABC_tran^ABC transporter^17-102^E:6.4e-10	COG1131^(ABC) transporter	GO:0016021^cellular_component^integral component of membrane`GO:0005886^cellular_component^plasma membrane`GO:0009506^cellular_component^plasmodesma`GO:0005524^molecular_function^ATP binding`GO:0016887^molecular_function^ATPase activity`GO:0005215^molecular_function^transporter activity`GO:0009926^biological_process^auxin polar transport`GO:0071366^biological_process^cellular response to indolebu…	GO:0005524^molecular_function^ATP binding`GO:0016887^molecular_function^ATPase activity	.	.
c56308_g2	c56308_g2_i1	PRGDB00061455	34.31	306	138	9	1310	486	458	731	2e-41	153	.	.	.	.	.	.	.
c56337_g1	c56337_g1_i2	PRGDB00061461	29.56	318	198	11	159	1073	275	579	4e-29	115	sp|Q9FMY3|STPKL_ARATH^Q9FMY3^Q:1-145,H:1-154^34.57%ID^E:3e-26^RecName: Full=Serine/threonine-protein kinase-like protein At5g23170;^Eukaryota; Viridiplantae; Streptophyta; Embryophyta; Tracheophyta; Spermatophyta; Magnoliophyta; eudicotyledons; Gunneridae; Pentapetalae; rosids; malvids; Brassicales; Brassicaceae; Camelineae; Arabidopsis	PF00069.20^Pkinase^Protein kinase domain^20-145^E:3.5e-16`PF07714.12^Pkinase_Tyr^Protein tyrosine kinase^21-145^E:1.1e-16	COG0515^Serine Threonine protein kinase	GO:0005524^molecular_function^ATP binding`GO:0004674^molecular_function^protein serine/threonine kinase activity	GO:0004672^molecular_function^protein kinase activity`GO:0005524^molecular_function^ATP binding`GO:0006468^biological_process^protein phosphorylation	.	.
c56404_g1	c56404_g1_i1	PRGDB00035722	41.57	178	86	4	435	935	171	341	6e-53	141	sp|Q05091|PGIP_PYRCO^Q05091^Q:1-122,H:215-330^58.2%ID^E:4e-38^RecName: Full=Polygalacturonase inhibitor;^Eukaryota; Viridiplantae; Streptophyta; Embryophyta; Tracheophyta; Spermatophyta; Magnoliophyta; eudicotyledons; Gunneridae; Pentapetalae; rosids; fabids; Rosales; Rosaceae; Maloideae; Maleae; Pyrus	PF13504.1^LRR_7^Leucine rich repeat^7-14^E:870`PF13504.1^LRR_7^Leucine rich repeat^28-38^E:82`PF00560.28^LRR_1^Leucine Rich Repeat^50-67^E:0.19`PF13516.1^LRR_6^Leucine Rich repeat^50-62^E:0.16`PF13504.1^LRR_7^Leucine rich repeat^50-61^E:5.2`PF00560.28^LRR_1^Leucine Rich Repeat^75-92^E:0.35`PF13504.1^LRR_7^Leucine rich repeat^75-86^E:440	.	GO:0048046^cellular_component^apoplast`GO:0005618^cellular_component^cell wall	GO:0005515^molecular_function^protein binding	.	.
c56404_g2	c56404_g2_i1	PRGDB00035722	35.29	136	80	2	53	436	29	164	7e-18	73.6	sp|Q05091|PGIP_PYRCO^Q05091^Q:3-158,H:11-166^44.03%ID^E:3e-28^RecName: Full=Polygalacturonase inhibitor;^Eukaryota; Viridiplantae; Streptophyta; Embryophyta; Tracheophyta; Spermatophyta; Magnoliophyta; eudicotyledons; Gunneridae; Pentapetalae; rosids; fabids; Rosales; Rosaceae; Maloideae; Maleae; Pyrus	PF08263.7^LRRNT_2^Leucine rich repeat N-terminal domain^23-53^E:1.6e-05`PF13504.1^LRR_7^Leucine rich repeat^86-97^E:340`PF13516.1^LRR_6^Leucine Rich repeat^110-126^E:0.39`PF13504.1^LRR_7^Leucine rich repeat^111-123^E:9.8`PF00560.28^LRR_1^Leucine Rich Repeat^112-134^E:0.22`PF13504.1^LRR_7^Leucine rich repeat^133-148^E:300`PF13516.1^LRR_6^Leucine Rich repeat^134-150^E:1.9`PF00560.28^LRR_1^Leucine R…	.	GO:0048046^cellular_component^apoplast`GO:0005618^cellular_component^cell wall	GO:0005515^molecular_function^protein binding	.	.
c56466_g1	c56466_g1_i1	PRGDB00061462	43.57	140	48	2	1236	817	387	495	3e-26	108	.	.	.	.	.	.	.
c56466_g3	c56466_g3_i1	PRGDB00061461	45.33	289	155	2	1202	345	279	567	4e-82	263	.	.	.	.	.	.	.
c56466_g3	c56466_g3_i3	PRGDB00061461	44.27	262	143	2	1121	345	306	567	9e-70	229	.	.	.	.	.	.	.
c56466_g4	c56466_g4_i1	PRGDB00061461	45.57	237	127	1	2317	1613	332	568	9e-65	223	.	.	.	.	.	.	.
c56466_g4	c56466_g4_i2	PRGDB00061461	45.57	237	127	1	1617	913	332	568	2e-66	223	.	.	.	.	.	.	.
c56466_g1	c56466_g1_i4	PRGDB00061462	43.57	140	48	2	1151	732	387	495	2e-26	108	.	.	.	.	.	.	.
c56466_g9	c56466_g9_i1	PRGDB00035718	36.67	120	73	2	207	560	477	595	9e-18	75.9	.	.	.	.	.	.	.
c56491_g4	c56491_g4_i1	PRGDB00000043	41.5	200	112	3	2	595	116	312	1e-44	151	sp|P43293|NAK_ARATH^P43293^Q:1-199,H:153-353^58.71%ID^E:8e-84^RecName: Full=Probable serine/threonine-protein kinase NAK;^Eukaryota; Viridiplantae; Streptophyta; Embryophyta; Tracheophyta; Spermatophyta; Magnoliophyta; eudicotyledons; Gunneridae; Pentapetalae; rosids; malvids; Brassicales; Brassicaceae; Camelineae; Arabidopsis	PF00069.20^Pkinase^Protein kinase domain^1-195^E:5.3e-32`PF07714.12^Pkinase_Tyr^Protein tyrosine kinase^1-196^E:9.2e-27	COG0515^Serine Threonine protein kinase	GO:0005886^cellular_component^plasma membrane`GO:0005524^molecular_function^ATP binding`GO:0004674^molecular_function^protein serine/threonine kinase activity	GO:0004672^molecular_function^protein kinase activity`GO:0005524^molecular_function^ATP binding`GO:0006468^biological_process^protein phosphorylation	.	.
c56491_g5	c56491_g5_i1	PRGDB00000043	40.68	295	154	6	421	1290	33	311	4e-61	201	sp|P27450|CX32_ARATH^P27450^Q:69-405,H:69-395^57.86%ID^E:6e-138^RecName: Full=Probable serine/threonine-protein kinase Cx32, chloroplastic;^Eukaryota; Viridiplantae; Streptophyta; Embryophyta; Tracheophyta; Spermatophyta; Magnoliophyta; eudicotyledons; Gunneridae; Pentapetalae; rosids; malvids; Brassicales; Brassicaceae; Camelineae; Arabidopsis	PF07714.12^Pkinase_Tyr^Protein tyrosine kinase^90-366^E:1.8e-46`PF00069.20^Pkinase^Protein kinase domain^90-365^E:1.2e-45	COG0515^Serine Threonine protein kinase	GO:0009507^cellular_component^chloroplast`GO:0005524^molecular_function^ATP binding`GO:0004674^molecular_function^protein serine/threonine kinase activity	GO:0004672^molecular_function^protein kinase activity`GO:0006468^biological_process^protein phosphorylation`GO:0005524^molecular_function^ATP binding	.	.
c56491_g5	c56491_g5_i2	PRGDB00000043	40	295	156	6	421	1290	33	311	6e-60	198	sp|P27450|CX32_ARATH^P27450^Q:1-405,H:1-395^51.23%ID^E:3e-138^RecName: Full=Probable serine/threonine-protein kinase Cx32, chloroplastic;^Eukaryota; Viridiplantae; Streptophyta; Embryophyta; Tracheophyta; Spermatophyta; Magnoliophyta; eudicotyledons; Gunneridae; Pentapetalae; rosids; malvids; Brassicales; Brassicaceae; Camelineae; Arabidopsis	PF07714.12^Pkinase_Tyr^Protein tyrosine kinase^90-366^E:6.1e-46`PF00069.20^Pkinase^Protein kinase domain^90-365^E:7.4e-46	COG0515^Serine Threonine protein kinase	GO:0009507^cellular_component^chloroplast`GO:0005524^molecular_function^ATP binding`GO:0004674^molecular_function^protein serine/threonine kinase activity	GO:0004672^molecular_function^protein kinase activity`GO:0006468^biological_process^protein phosphorylation`GO:0005524^molecular_function^ATP binding	.	.
c56491_g4	c56491_g4_i2	PRGDB00000043	41.5	200	112	3	2	595	116	312	1e-44	151	sp|P43293|NAK_ARATH^P43293^Q:1-238,H:153-382^52.5%ID^E:5e-86^RecName: Full=Probable serine/threonine-protein kinase NAK;^Eukaryota; Viridiplantae; Streptophyta; Embryophyta; Tracheophyta; Spermatophyta; Magnoliophyta; eudicotyledons; Gunneridae; Pentapetalae; rosids; malvids; Brassicales; Brassicaceae; Camelineae; Arabidopsis	PF00069.20^Pkinase^Protein kinase domain^1-195^E:5.5e-32`PF07714.12^Pkinase_Tyr^Protein tyrosine kinase^1-196^E:9.5e-27	COG0515^Serine Threonine protein kinase	GO:0005886^cellular_component^plasma membrane`GO:0005524^molecular_function^ATP binding`GO:0004674^molecular_function^protein serine/threonine kinase activity	GO:0004672^molecular_function^protein kinase activity`GO:0005524^molecular_function^ATP binding`GO:0006468^biological_process^protein phosphorylation	.	.
c56584_g1	c56584_g1_i1	PRGDB00061470	56.92	383	162	3	59	1207	190	569	3e-142	437	sp|Q5Z9S8|PDR12_ORYSJ^Q5Z9S8^Q:1-402,H:218-619^81.84%ID^E:0^RecName: Full=Pleiotropic drug resistance protein 12;^Eukaryota; Viridiplantae; Streptophyta; Embryophyta; Tracheophyta; Spermatophyta; Magnoliophyta; Liliopsida; Poales; Poaceae; BEP clade; Ehrhartoideae; Oryzeae; Oryza	PF00005.22^ABC_tran^ABC transporter^2-163^E:2.8e-10`PF01061.19^ABC2_membrane^ABC-2 type transporter^317-402^E:5.3e-10	COG1131^(ABC) transporter	GO:0009941^cellular_component^chloroplast envelope`GO:0016021^cellular_component^integral component of membrane`GO:0005739^cellular_component^mitochondrion`GO:0005886^cellular_component^plasma membrane`GO:0005774^cellular_component^vacuolar membrane`GO:0005524^molecular_function^ATP binding`GO:0016887^molecular_function^ATPase activity`GO:0015086^molecular_function^cadmium ion transmembrane trans…	GO:0005524^molecular_function^ATP binding`GO:0016887^molecular_function^ATPase activity`GO:0016020^cellular_component^membrane	.	.
c56584_g2	c56584_g2_i1	PRGDB00061470	33.14	338	174	6	1014	1	564	849	2e-38	141	.	.	.	.	.	.	.
c56623_g1	c56623_g1_i1	PRGDB00061455	38.05	339	185	9	1662	688	474	801	4e-62	220	.	.	.	.	.	.	.
c56623_g1	c56623_g1_i2	PRGDB00061455	38.37	331	181	9	1667	711	482	801	6e-61	216	.	.	.	.	.	.	.
c56623_g1	c56623_g1_i3	PRGDB00061455	38.05	339	185	9	1685	711	474	801	4e-62	220	.	.	.	.	.	.	.
c56782_g1	c56782_g1_i1	PRGDB00000043	35.87	223	134	5	1161	508	89	307	8e-41	143	.	.	.	.	.	.	.
c56823_g1	c56823_g1_i2	PRGDB00061470	44.79	96	52	1	289	2	65	159	2e-19	81.3	.	.	.	.	.	.	.
c56831_g1	c56831_g1_i2	PRGDB00061451	35.81	215	138	0	105	749	17	231	3e-40	140	sp|Q84WN3|SWT17_ARATH^Q84WN3^Q:27-239,H:1-214^62.15%ID^E:2e-89^RecName: Full=Bidirectional sugar transporter SWEET17;^Eukaryota; Viridiplantae; Streptophyta; Embryophyta; Tracheophyta; Spermatophyta; Magnoliophyta; eudicotyledons; Gunneridae; Pentapetalae; rosids; malvids; Brassicales; Brassicaceae; Camelineae; Arabidopsis	PF03083.11^MtN3_slv^Sugar efflux transporter for intercellular exchange^32-117^E:7.8e-28`PF03083.11^MtN3_slv^Sugar efflux transporter for intercellular exchange^154-238^E:7.7e-25	.	GO:0005887^cellular_component^integral component of plasma membrane`GO:0051119^molecular_function^sugar transmembrane transporter activity`GO:0034219^biological_process^carbohydrate transmembrane transport	.	.	.
c56831_g1	c56831_g1_i3	PRGDB00061451	32.67	202	135	1	337	942	34	234	2e-31	117	sp|Q84WN3|SWT17_ARATH^Q84WN3^Q:2-139,H:76-214^56.12%ID^E:2e-46^RecName: Full=Bidirectional sugar transporter SWEET17;^Eukaryota; Viridiplantae; Streptophyta; Embryophyta; Tracheophyta; Spermatophyta; Magnoliophyta; eudicotyledons; Gunneridae; Pentapetalae; rosids; malvids; Brassicales; Brassicaceae; Camelineae; Arabidopsis	PF03083.11^MtN3_slv^Sugar efflux transporter for intercellular exchange^54-138^E:2.4e-25	.	GO:0005887^cellular_component^integral component of plasma membrane`GO:0051119^molecular_function^sugar transmembrane transporter activity`GO:0034219^biological_process^carbohydrate transmembrane transport	.	.	.
c56837_g3	c56837_g3_i1	PRGDB00000035	37.95	303	175	5	1089	190	252	544	2e-40	150	.	.	.	.	.	.	.
c56837_g3	c56837_g3_i2	PRGDB00000035	37.95	303	175	5	1089	190	252	544	1e-40	152	.	.	.	.	.	.	.
c56877_g1	c56877_g1_i2	PRGDB00061455	26.35	353	215	14	1688	684	77	402	1e-19	87.4	.	.	.	.	.	.	.
c56877_g1	c56877_g1_i3	PRGDB00061455	26.35	353	215	14	1734	730	77	402	1e-19	87.4	.	.	.	.	.	.	.
c56877_g1	c56877_g1_i4	PRGDB00061455	26.35	353	215	14	1465	461	77	402	1e-19	87.4	.	.	.	.	.	.	.
c56877_g4	c56877_g4_i1	PRGDB00061462	36.87	179	106	3	1	531	414	587	2e-30	113	sp|O81833|SD11_ARATH^O81833^Q:1-198,H:621-815^60.8%ID^E:3e-72^RecName: Full=G-type lectin S-receptor-like serine/threonine-protein kinase SD1-1;^Eukaryota; Viridiplantae; Streptophyta; Embryophyta; Tracheophyta; Spermatophyta; Magnoliophyta; eudicotyledons; Gunneridae; Pentapetalae; rosids; malvids; Brassicales; Brassicaceae; Camelineae; Arabidopsis	PF07714.12^Pkinase_Tyr^Protein tyrosine kinase^1-151^E:1.2e-22`PF00069.20^Pkinase^Protein kinase domain^1-87^E:1.1e-22	COG0515^Serine Threonine protein kinase	GO:0016021^cellular_component^integral component of membrane`GO:0005886^cellular_component^plasma membrane`GO:0009506^cellular_component^plasmodesma`GO:0005524^molecular_function^ATP binding`GO:0005516^molecular_function^calmodulin binding`GO:0004674^molecular_function^protein serine/threonine kinase activity`GO:0031625^molecular_function^ubiquitin protein ligase binding`GO:0048544^biological_pro…	GO:0004672^molecular_function^protein kinase activity`GO:0006468^biological_process^protein phosphorylation`GO:0005524^molecular_function^ATP binding	.	.
c56944_g1	c56944_g1_i1	PRGDB00035721	37.11	256	137	6	1	750	688	925	4e-35	131	sp|Q9M9C5|Y1680_ARATH^Q9M9C5^Q:1-262,H:403-661^75.28%ID^E:1e-133^RecName: Full=Probable leucine-rich repeat receptor-like protein kinase At1g68400;^Eukaryota; Viridiplantae; Streptophyta; Embryophyta; Tracheophyta; Spermatophyta; Magnoliophyta; eudicotyledons; Gunneridae; Pentapetalae; rosids; malvids; Brassicales; Brassicaceae; Camelineae; Arabidopsis	PF07714.12^Pkinase_Tyr^Protein tyrosine kinase^1-237^E:7.7e-28`PF00069.20^Pkinase^Protein kinase domain^6-237^E:1.6e-29	COG0515^Serine Threonine protein kinase	GO:0016021^cellular_component^integral component of membrane`GO:0005886^cellular_component^plasma membrane`GO:0005524^molecular_function^ATP binding`GO:0004674^molecular_function^protein serine/threonine kinase activity	GO:0004672^molecular_function^protein kinase activity`GO:0006468^biological_process^protein phosphorylation`GO:0005524^molecular_function^ATP binding	.	.
c56944_g2	c56944_g2_i1	PRGDB00035721	37.55	237	133	6	1	696	688	914	2e-36	141	sp|Q9M9C5|Y1680_ARATH^Q9M9C5^Q:1-248,H:403-651^78.57%ID^E:3e-135^RecName: Full=Probable leucine-rich repeat receptor-like protein kinase At1g68400;^Eukaryota; Viridiplantae; Streptophyta; Embryophyta; Tracheophyta; Spermatophyta; Magnoliophyta; eudicotyledons; Gunneridae; Pentapetalae; rosids; malvids; Brassicales; Brassicaceae; Camelineae; Arabidopsis	PF07714.12^Pkinase_Tyr^Protein tyrosine kinase^1-231^E:3.5e-27`PF00069.20^Pkinase^Protein kinase domain^6-230^E:1.4e-27	COG0515^Serine Threonine protein kinase	GO:0016021^cellular_component^integral component of membrane`GO:0005886^cellular_component^plasma membrane`GO:0005524^molecular_function^ATP binding`GO:0004674^molecular_function^protein serine/threonine kinase activity	GO:0004672^molecular_function^protein kinase activity`GO:0006468^biological_process^protein phosphorylation`GO:0005524^molecular_function^ATP binding	.	.
c56944_g2	c56944_g2_i2	PRGDB00035721	37.55	237	133	6	1	696	688	914	5e-36	141	sp|Q9M9C5|Y1680_ARATH^Q9M9C5^Q:1-248,H:403-651^78.57%ID^E:3e-135^RecName: Full=Probable leucine-rich repeat receptor-like protein kinase At1g68400;^Eukaryota; Viridiplantae; Streptophyta; Embryophyta; Tracheophyta; Spermatophyta; Magnoliophyta; eudicotyledons; Gunneridae; Pentapetalae; rosids; malvids; Brassicales; Brassicaceae; Camelineae; Arabidopsis	PF07714.12^Pkinase_Tyr^Protein tyrosine kinase^1-231^E:3.5e-27`PF00069.20^Pkinase^Protein kinase domain^6-230^E:1.4e-27	COG0515^Serine Threonine protein kinase	GO:0016021^cellular_component^integral component of membrane`GO:0005886^cellular_component^plasma membrane`GO:0005524^molecular_function^ATP binding`GO:0004674^molecular_function^protein serine/threonine kinase activity	GO:0004672^molecular_function^protein kinase activity`GO:0006468^biological_process^protein phosphorylation`GO:0005524^molecular_function^ATP binding	.	.
c56944_g2	c56944_g2_i3	PRGDB00061462	34.55	191	114	5	303	854	380	566	4e-25	104	.	.	.	.	.	.	.
c56944_g1	c56944_g1_i2	PRGDB00061455	35.64	188	107	5	404	955	615	792	5e-28	109	.	.	.	.	.	.	.
c56944_g2	c56944_g2_i4	PRGDB00061462	35.08	191	113	5	303	854	380	566	2e-25	105	.	.	.	.	.	.	.
c56944_g2	c56944_g2_i5	PRGDB00035721	37.55	237	133	6	1	696	688	914	2e-36	141	sp|Q9M9C5|Y1680_ARATH^Q9M9C5^Q:1-248,H:403-651^78.57%ID^E:3e-135^RecName: Full=Probable leucine-rich repeat receptor-like protein kinase At1g68400;^Eukaryota; Viridiplantae; Streptophyta; Embryophyta; Tracheophyta; Spermatophyta; Magnoliophyta; eudicotyledons; Gunneridae; Pentapetalae; rosids; malvids; Brassicales; Brassicaceae; Camelineae; Arabidopsis	PF07714.12^Pkinase_Tyr^Protein tyrosine kinase^1-231^E:3.5e-27`PF00069.20^Pkinase^Protein kinase domain^6-230^E:1.4e-27	COG0515^Serine Threonine protein kinase	GO:0016021^cellular_component^integral component of membrane`GO:0005886^cellular_component^plasma membrane`GO:0005524^molecular_function^ATP binding`GO:0004674^molecular_function^protein serine/threonine kinase activity	GO:0004672^molecular_function^protein kinase activity`GO:0006468^biological_process^protein phosphorylation`GO:0005524^molecular_function^ATP binding	.	.
c56970_g1	c56970_g1_i1	PRGDB00061461	45.11	184	100	1	1617	1066	276	458	2e-48	160	.	.	.	.	.	.	.
c56970_g1	c56970_g1_i2	PRGDB00061461	41.55	296	166	3	1279	404	276	568	2e-70	235	.	.	.	.	.	.	.
c56970_g1	c56970_g1_i3	PRGDB00061461	45.11	184	100	1	1631	1080	276	458	5e-48	159	.	.	.	.	.	.	.
c56970_g1	c56970_g1_i4	PRGDB00061461	44.69	226	122	2	1510	833	276	498	7e-57	199	.	.	.	.	.	.	.
c56970_g1	c56970_g1_i5	PRGDB00061461	41.51	265	148	3	1186	404	307	568	2e-60	207	.	.	.	.	.	.	.
c56970_g1	c56970_g1_i6	PRGDB00061461	41.45	304	167	4	1303	404	272	568	7e-71	235	.	.	.	.	.	.	.
c56970_g1	c56970_g1_i7	PRGDB00061461	41.51	265	148	3	1186	404	307	568	4e-60	207	.	.	.	.	.	.	.
c56970_g1	c56970_g1_i8	PRGDB00061461	45.13	195	104	2	1406	822	307	498	3e-48	172	.	.	.	.	.	.	.
c57016_g1	c57016_g1_i1	PRGDB00000032	35.24	227	143	2	2751	2083	107	333	2e-29	120	.	.	.	.	.	.	.
c57016_g1	c57016_g1_i2	PRGDB00000032	35.24	227	143	2	2249	1581	107	333	2e-29	120	.	.	.	.	.	.	.
c57016_g1	c57016_g1_i3	PRGDB00000043	31.86	317	178	9	1292	357	27	310	7e-34	129	.	.	.	.	.	.	.
c57016_g1	c57016_g1_i4	PRGDB00000043	33.45	296	170	9	1199	357	27	310	1e-34	130	.	.	.	.	.	.	.
c57016_g1	c57016_g1_i5	PRGDB00000032	35.24	227	143	2	2658	1990	107	333	2e-29	120	.	.	.	.	.	.	.
c57016_g1	c57016_g1_i6	PRGDB00000032	35.24	227	143	2	2155	1487	107	333	2e-29	120	.	.	.	.	.	.	.
c57044_g1	c57044_g1_i1	PRGDB00000043	41.81	177	100	2	661	1191	138	311	8e-39	139	sp|Q9FM85|Y5564_ARATH^Q9FM85^Q:1-197,H:185-384^82%ID^E:1e-114^RecName: Full=Probable receptor-like protein kinase At5g56460;^Eukaryota; Viridiplantae; Streptophyta; Embryophyta; Tracheophyta; Spermatophyta; Magnoliophyta; eudicotyledons; Gunneridae; Pentapetalae; rosids; malvids; Brassicales; Brassicaceae; Camelineae; Arabidopsis	PF07714.12^Pkinase_Tyr^Protein tyrosine kinase^2-172^E:3.4e-23`PF00069.20^Pkinase^Protein kinase domain^3-170^E:1.6e-29	COG0515^Serine Threonine protein kinase	GO:0005886^cellular_component^plasma membrane`GO:0009506^cellular_component^plasmodesma`GO:0005524^molecular_function^ATP binding`GO:0004674^molecular_function^protein serine/threonine kinase activity	GO:0004672^molecular_function^protein kinase activity`GO:0006468^biological_process^protein phosphorylation`GO:0005524^molecular_function^ATP binding	.	.
c57044_g1	c57044_g1_i3	PRGDB00000043	41.04	134	78	1	2687	3088	179	311	5e-25	102	sp|Q9FM85|Y5564_ARATH^Q9FM85^Q:1-135,H:247-384^75.36%ID^E:2e-67^RecName: Full=Probable receptor-like protein kinase At5g56460;^Eukaryota; Viridiplantae; Streptophyta; Embryophyta; Tracheophyta; Spermatophyta; Magnoliophyta; eudicotyledons; Gunneridae; Pentapetalae; rosids; malvids; Brassicales; Brassicaceae; Camelineae; Arabidopsis	PF00069.20^Pkinase^Protein kinase domain^2-108^E:5.3e-12`PF07714.12^Pkinase_Tyr^Protein tyrosine kinase^6-110^E:6.2e-10	COG0515^Serine Threonine protein kinase	GO:0005886^cellular_component^plasma membrane`GO:0009506^cellular_component^plasmodesma`GO:0005524^molecular_function^ATP binding`GO:0004674^molecular_function^protein serine/threonine kinase activity	GO:0004672^molecular_function^protein kinase activity`GO:0005524^molecular_function^ATP binding`GO:0006468^biological_process^protein phosphorylation	.	.
c57044_g1	c57044_g1_i5	PRGDB00000043	39.31	290	163	5	541	1404	33	311	9e-53	179	sp|Q9FM85|Y5564_ARATH^Q9FM85^Q:1-378,H:1-384^79.69%ID^E:0^RecName: Full=Probable receptor-like protein kinase At5g56460;^Eukaryota; Viridiplantae; Streptophyta; Embryophyta; Tracheophyta; Spermatophyta; Magnoliophyta; eudicotyledons; Gunneridae; Pentapetalae; rosids; malvids; Brassicales; Brassicaceae; Camelineae; Arabidopsis	PF00069.20^Pkinase^Protein kinase domain^77-351^E:7e-44`PF07714.12^Pkinase_Tyr^Protein tyrosine kinase^78-353^E:5.2e-45	COG0515^Serine Threonine protein kinase	GO:0005886^cellular_component^plasma membrane`GO:0009506^cellular_component^plasmodesma`GO:0005524^molecular_function^ATP binding`GO:0004674^molecular_function^protein serine/threonine kinase activity	GO:0004672^molecular_function^protein kinase activity`GO:0005524^molecular_function^ATP binding`GO:0006468^biological_process^protein phosphorylation	.	.
c57084_g2	c57084_g2_i1	PRGDB00061462	40.07	267	156	3	72	860	302	568	8e-63	209	sp|C0LGG8|Y5343_ARATH^C0LGG8^Q:1-235,H:711-946^52.12%ID^E:2e-74^RecName: Full=Probable LRR receptor-like serine/threonine-protein kinase At1g53430;^Eukaryota; Viridiplantae; Streptophyta; Embryophyta; Tracheophyta; Spermatophyta; Magnoliophyta; eudicotyledons; Gunneridae; Pentapetalae; rosids; malvids; Brassicales; Brassicaceae; Camelineae; Arabidopsis	PF07714.12^Pkinase_Tyr^Protein tyrosine kinase^1-229^E:4.8e-38`PF00069.20^Pkinase^Protein kinase domain^2-184^E:6.5e-38	COG0515^Serine Threonine protein kinase	GO:0016021^cellular_component^integral component of membrane`GO:0005886^cellular_component^plasma membrane`GO:0005524^molecular_function^ATP binding`GO:0004674^molecular_function^protein serine/threonine kinase activity	GO:0004672^molecular_function^protein kinase activity`GO:0006468^biological_process^protein phosphorylation`GO:0005524^molecular_function^ATP binding	.	.
c57084_g2	c57084_g2_i2	PRGDB00061461	41.03	290	167	3	275	1132	279	568	1e-70	234	sp|C0LGH2|Y1561_ARATH^C0LGH2^Q:27-340,H:674-980^53.18%ID^E:3e-97^RecName: Full=Probable LRR receptor-like serine/threonine-protein kinase At1g56130;^Eukaryota; Viridiplantae; Streptophyta; Embryophyta; Tracheophyta; Spermatophyta; Magnoliophyta; eudicotyledons; Gunneridae; Pentapetalae; rosids; malvids; Brassicales; Brassicaceae; Camelineae; Arabidopsis	PF00069.20^Pkinase^Protein kinase domain^51-276^E:1.6e-47`PF07714.12^Pkinase_Tyr^Protein tyrosine kinase^53-318^E:5e-48	COG0515^Serine Threonine protein kinase	GO:0016021^cellular_component^integral component of membrane`GO:0005886^cellular_component^plasma membrane`GO:0005524^molecular_function^ATP binding`GO:0004674^molecular_function^protein serine/threonine kinase activity	GO:0004672^molecular_function^protein kinase activity`GO:0005524^molecular_function^ATP binding`GO:0006468^biological_process^protein phosphorylation	.	.
c57084_g2	c57084_g2_i3	PRGDB00061455	40.95	315	170	8	230	1162	502	804	5e-65	220	sp|C0LGN2|Y3148_ARATH^C0LGN2^Q:8-320,H:635-945^47%ID^E:8e-87^RecName: Full=Probable leucine-rich repeat receptor-like serine/threonine-protein kinase At3g14840;^Eukaryota; Viridiplantae; Streptophyta; Embryophyta; Tracheophyta; Spermatophyta; Magnoliophyta; eudicotyledons; Gunneridae; Pentapetalae; rosids; malvids; Brassicales; Brassicaceae; Camelineae; Arabidopsis	PF00069.20^Pkinase^Protein kinase domain^51-316^E:3.8e-47`PF07714.12^Pkinase_Tyr^Protein tyrosine kinase^53-318^E:5.9e-48	COG0515^Serine Threonine protein kinase	GO:0016021^cellular_component^integral component of membrane`GO:0005886^cellular_component^plasma membrane`GO:0005524^molecular_function^ATP binding`GO:0004674^molecular_function^protein serine/threonine kinase activity	GO:0004672^molecular_function^protein kinase activity`GO:0005524^molecular_function^ATP binding`GO:0006468^biological_process^protein phosphorylation	.	.
c57084_g2	c57084_g2_i4	PRGDB00061462	42.66	143	80	2	1	423	316	458	1e-47	123	sp|P85193|PK01_HELAN^P85193^Q:1-141,H:74-217^59.03%ID^E:9e-55^RecName: Full=Putative serine/threonine-protein kinase;^Eukaryota; Viridiplantae; Streptophyta; Embryophyta; Tracheophyta; Spermatophyta; Magnoliophyta; eudicotyledons; Gunneridae; Pentapetalae; asterids; campanulids; Asterales; Asteraceae; Asteroideae; Heliantheae alliance; Heliantheae; Helianthus	PF07714.12^Pkinase_Tyr^Protein tyrosine kinase^1-132^E:3.1e-30`PF00069.20^Pkinase^Protein kinase domain^1-137^E:6e-28	.	GO:0005524^molecular_function^ATP binding`GO:0004674^molecular_function^protein serine/threonine kinase activity	GO:0004672^molecular_function^protein kinase activity`GO:0006468^biological_process^protein phosphorylation`GO:0005524^molecular_function^ATP binding	.	.
c57084_g2	c57084_g2_i6	PRGDB00061461	39.87	311	181	4	167	1081	258	568	2e-72	238	sp|C0LGG8|Y5343_ARATH^C0LGG8^Q:1-235,H:711-946^52.12%ID^E:2e-74^RecName: Full=Probable LRR receptor-like serine/threonine-protein kinase At1g53430;^Eukaryota; Viridiplantae; Streptophyta; Embryophyta; Tracheophyta; Spermatophyta; Magnoliophyta; eudicotyledons; Gunneridae; Pentapetalae; rosids; malvids; Brassicales; Brassicaceae; Camelineae; Arabidopsis	PF07714.12^Pkinase_Tyr^Protein tyrosine kinase^1-229^E:4.8e-38`PF00069.20^Pkinase^Protein kinase domain^2-184^E:6.5e-38	COG0515^Serine Threonine protein kinase	GO:0016021^cellular_component^integral component of membrane`GO:0005886^cellular_component^plasma membrane`GO:0005524^molecular_function^ATP binding`GO:0004674^molecular_function^protein serine/threonine kinase activity	GO:0004672^molecular_function^protein kinase activity`GO:0006468^biological_process^protein phosphorylation`GO:0005524^molecular_function^ATP binding	.	.
c57084_g2	c57084_g2_i7	PRGDB00061461	41.38	290	166	3	275	1132	279	568	1e-71	236	sp|C0LGH2|Y1561_ARATH^C0LGH2^Q:27-340,H:674-980^53.18%ID^E:9e-98^RecName: Full=Probable LRR receptor-like serine/threonine-protein kinase At1g56130;^Eukaryota; Viridiplantae; Streptophyta; Embryophyta; Tracheophyta; Spermatophyta; Magnoliophyta; eudicotyledons; Gunneridae; Pentapetalae; rosids; malvids; Brassicales; Brassicaceae; Camelineae; Arabidopsis	PF00069.20^Pkinase^Protein kinase domain^51-274^E:1.8e-47`PF07714.12^Pkinase_Tyr^Protein tyrosine kinase^53-319^E:2.3e-48	COG0515^Serine Threonine protein kinase	GO:0016021^cellular_component^integral component of membrane`GO:0005886^cellular_component^plasma membrane`GO:0005524^molecular_function^ATP binding`GO:0004674^molecular_function^protein serine/threonine kinase activity	GO:0004672^molecular_function^protein kinase activity`GO:0005524^molecular_function^ATP binding`GO:0006468^biological_process^protein phosphorylation	.	.
c57143_g1	c57143_g1_i1	PRGDB00000500	33.86	570	334	19	2	1633	267	819	5e-71	246	sp|Q7XA39|RGA4_SOLBU^Q7XA39^Q:1-522,H:261-750^35.12%ID^E:4e-71^RecName: Full=Putative disease resistance protein RGA4;^Eukaryota; Viridiplantae; Streptophyta; Embryophyta; Tracheophyta; Spermatophyta; Magnoliophyta; eudicotyledons; Gunneridae; Pentapetalae; asterids; lamiids; Solanales; Solanaceae; Solanoideae; Solaneae; Solanum	PF00931.17^NB-ARC^NB-ARC domain^1-180^E:5.4e-39	.	GO:0043531^molecular_function^ADP binding`GO:0005524^molecular_function^ATP binding`GO:0006952^biological_process^defense response	GO:0043531^molecular_function^ADP binding	.	.
c57143_g2	c57143_g2_i1	PRGDB00061456	32.29	288	179	6	49	885	1	281	2e-34	128	sp|Q7XBQ9|RGA2_SOLBU^Q7XBQ9^Q:47-295,H:23-266^35.14%ID^E:4e-36^RecName: Full=Disease resistance protein RGA2;^Eukaryota; Viridiplantae; Streptophyta; Embryophyta; Tracheophyta; Spermatophyta; Magnoliophyta; eudicotyledons; Gunneridae; Pentapetalae; asterids; lamiids; Solanales; Solanaceae; Solanoideae; Solaneae; Solanum	PF00931.17^NB-ARC^NB-ARC domain^193-295^E:4.6e-18	.	GO:0043531^molecular_function^ADP binding`GO:0005524^molecular_function^ATP binding`GO:0006952^biological_process^defense response	GO:0043531^molecular_function^ADP binding	.	.
c57210_g1	c57210_g1_i1	PRGDB00000490	44.16	308	165	2	1244	2164	393	694	1e-82	278	sp|Q9LZM4|WAKLQ_ARATH^Q9LZM4^Q:31-632,H:43-656^47.46%ID^E:0^RecName: Full=Wall-associated receptor kinase-like 20;^Eukaryota; Viridiplantae; Streptophyta; Embryophyta; Tracheophyta; Spermatophyta; Magnoliophyta; eudicotyledons; Gunneridae; Pentapetalae; rosids; malvids; Brassicales; Brassicaceae; Camelineae; Arabidopsis	PF13947.1^GUB_WAK_bind^Wall-associated receptor kinase galacturonan-binding^30-132^E:1.5e-09`PF07714.12^Pkinase_Tyr^Protein tyrosine kinase^345-619^E:6.4e-49`PF00069.20^Pkinase^Protein kinase domain^346-617^E:2e-49	COG0515^Serine Threonine protein kinase	GO:0016021^cellular_component^integral component of membrane`GO:0005524^molecular_function^ATP binding`GO:0030247^molecular_function^polysaccharide binding`GO:0004674^molecular_function^protein serine/threonine kinase activity	GO:0030247^molecular_function^polysaccharide binding`GO:0004672^molecular_function^protein kinase activity`GO:0006468^biological_process^protein phosphorylation`GO:0005524^molecular_function^ATP binding	.	.
c57210_g1	c57210_g1_i2	PRGDB00000490	44.16	308	165	2	1244	2164	393	694	4e-82	276	sp|Q9LZM4|WAKLQ_ARATH^Q9LZM4^Q:31-628,H:43-652^47.44%ID^E:0^RecName: Full=Wall-associated receptor kinase-like 20;^Eukaryota; Viridiplantae; Streptophyta; Embryophyta; Tracheophyta; Spermatophyta; Magnoliophyta; eudicotyledons; Gunneridae; Pentapetalae; rosids; malvids; Brassicales; Brassicaceae; Camelineae; Arabidopsis	PF13947.1^GUB_WAK_bind^Wall-associated receptor kinase galacturonan-binding^30-132^E:1.5e-09`PF07714.12^Pkinase_Tyr^Protein tyrosine kinase^345-619^E:2.6e-49`PF00069.20^Pkinase^Protein kinase domain^346-617^E:1.7e-49	COG0515^Serine Threonine protein kinase	GO:0016021^cellular_component^integral component of membrane`GO:0005524^molecular_function^ATP binding`GO:0030247^molecular_function^polysaccharide binding`GO:0004674^molecular_function^protein serine/threonine kinase activity	GO:0030247^molecular_function^polysaccharide binding`GO:0004672^molecular_function^protein kinase activity`GO:0006468^biological_process^protein phosphorylation`GO:0005524^molecular_function^ATP binding	.	.
c57210_g1	c57210_g1_i3	PRGDB00000490	44.16	308	165	2	1224	2144	393	694	1e-82	278	sp|Q9LZM4|WAKLQ_ARATH^Q9LZM4^Q:31-632,H:43-656^47.46%ID^E:0^RecName: Full=Wall-associated receptor kinase-like 20;^Eukaryota; Viridiplantae; Streptophyta; Embryophyta; Tracheophyta; Spermatophyta; Magnoliophyta; eudicotyledons; Gunneridae; Pentapetalae; rosids; malvids; Brassicales; Brassicaceae; Camelineae; Arabidopsis	PF13947.1^GUB_WAK_bind^Wall-associated receptor kinase galacturonan-binding^30-132^E:1.5e-09`PF07714.12^Pkinase_Tyr^Protein tyrosine kinase^345-619^E:6.4e-49`PF00069.20^Pkinase^Protein kinase domain^346-617^E:2e-49	COG0515^Serine Threonine protein kinase	GO:0016021^cellular_component^integral component of membrane`GO:0005524^molecular_function^ATP binding`GO:0030247^molecular_function^polysaccharide binding`GO:0004674^molecular_function^protein serine/threonine kinase activity	GO:0030247^molecular_function^polysaccharide binding`GO:0004672^molecular_function^protein kinase activity`GO:0006468^biological_process^protein phosphorylation`GO:0005524^molecular_function^ATP binding	.	.
c57333_g3	c57333_g3_i1	PRGDB00061461	32.77	119	69	2	354	1	263	371	3e-16	71.6	.	.	.	.	.	.	.
c57340_g1	c57340_g1_i1	PRGDB00000035	37.85	362	210	8	1080	4	26	375	1e-46	172	.	.	.	.	.	.	.
c57340_g3	c57340_g3_i1	PRGDB00035718	36.05	172	100	4	515	15	188	354	1e-16	72	.	.	.	.	.	.	.
c57459_g2	c57459_g2_i1	PRGDB00061461	58.97	195	71	3	2	568	424	615	2e-69	222	sp|Q9LFS4|NIK1_ARATH^Q9LFS4^Q:1-189,H:441-638^81.82%ID^E:2e-105^RecName: Full=Protein NSP-INTERACTING KINASE 1;^Eukaryota; Viridiplantae; Streptophyta; Embryophyta; Tracheophyta; Spermatophyta; Magnoliophyta; eudicotyledons; Gunneridae; Pentapetalae; rosids; malvids; Brassicales; Brassicaceae; Camelineae; Arabidopsis	PF07714.12^Pkinase_Tyr^Protein tyrosine kinase^1-137^E:7.1e-15`PF00069.20^Pkinase^Protein kinase domain^1-134^E:2.6e-14	COG0515^Serine Threonine protein kinase	GO:0016021^cellular_component^integral component of membrane`GO:0005886^cellular_component^plasma membrane`GO:0005524^molecular_function^ATP binding`GO:0005515^molecular_function^protein binding`GO:0004674^molecular_function^protein serine/threonine kinase activity`GO:0051607^biological_process^defense response to virus`GO:0016032^biological_process^viral process	GO:0004672^molecular_function^protein kinase activity`GO:0006468^biological_process^protein phosphorylation`GO:0005524^molecular_function^ATP binding	.	.
c57459_g3	c57459_g3_i1	PRGDB00061461	62.71	236	83	4	127	828	383	615	2e-89	291	sp|Q9LFS4|NIK1_ARATH^Q9LFS4^Q:1-111,H:523-638^71.55%ID^E:2e-49^RecName: Full=Protein NSP-INTERACTING KINASE 1;^Eukaryota; Viridiplantae; Streptophyta; Embryophyta; Tracheophyta; Spermatophyta; Magnoliophyta; eudicotyledons; Gunneridae; Pentapetalae; rosids; malvids; Brassicales; Brassicaceae; Camelineae; Arabidopsis	.	COG0515^Serine Threonine protein kinase	GO:0016021^cellular_component^integral component of membrane`GO:0005886^cellular_component^plasma membrane`GO:0005524^molecular_function^ATP binding`GO:0005515^molecular_function^protein binding`GO:0004674^molecular_function^protein serine/threonine kinase activity`GO:0051607^biological_process^defense response to virus`GO:0016032^biological_process^viral process	.	.	.
c57459_g3	c57459_g3_i2	PRGDB00061461	62.55	251	85	5	2	736	368	615	2e-94	304	sp|Q9LFS4|NIK1_ARATH^Q9LFS4^Q:1-245,H:389-638^82.8%ID^E:5e-145^RecName: Full=Protein NSP-INTERACTING KINASE 1;^Eukaryota; Viridiplantae; Streptophyta; Embryophyta; Tracheophyta; Spermatophyta; Magnoliophyta; eudicotyledons; Gunneridae; Pentapetalae; rosids; malvids; Brassicales; Brassicaceae; Camelineae; Arabidopsis	PF00069.20^Pkinase^Protein kinase domain^1-191^E:5.2e-29`PF07714.12^Pkinase_Tyr^Protein tyrosine kinase^1-194^E:3.3e-24	COG0515^Serine Threonine protein kinase	GO:0016021^cellular_component^integral component of membrane`GO:0005886^cellular_component^plasma membrane`GO:0005524^molecular_function^ATP binding`GO:0005515^molecular_function^protein binding`GO:0004674^molecular_function^protein serine/threonine kinase activity`GO:0051607^biological_process^defense response to virus`GO:0016032^biological_process^viral process	GO:0004672^molecular_function^protein kinase activity`GO:0005524^molecular_function^ATP binding`GO:0006468^biological_process^protein phosphorylation	.	.
c57459_g3	c57459_g3_i3	PRGDB00061461	62.55	251	85	5	2	736	368	615	2e-94	304	sp|Q9LFS4|NIK1_ARATH^Q9LFS4^Q:1-245,H:389-638^82.8%ID^E:5e-145^RecName: Full=Protein NSP-INTERACTING KINASE 1;^Eukaryota; Viridiplantae; Streptophyta; Embryophyta; Tracheophyta; Spermatophyta; Magnoliophyta; eudicotyledons; Gunneridae; Pentapetalae; rosids; malvids; Brassicales; Brassicaceae; Camelineae; Arabidopsis	PF00069.20^Pkinase^Protein kinase domain^1-191^E:5.2e-29`PF07714.12^Pkinase_Tyr^Protein tyrosine kinase^1-194^E:3.3e-24	COG0515^Serine Threonine protein kinase	GO:0016021^cellular_component^integral component of membrane`GO:0005886^cellular_component^plasma membrane`GO:0005524^molecular_function^ATP binding`GO:0005515^molecular_function^protein binding`GO:0004674^molecular_function^protein serine/threonine kinase activity`GO:0051607^biological_process^defense response to virus`GO:0016032^biological_process^viral process	GO:0004672^molecular_function^protein kinase activity`GO:0005524^molecular_function^ATP binding`GO:0006468^biological_process^protein phosphorylation	.	.
c57459_g3	c57459_g3_i4	PRGDB00061461	56.47	278	85	6	2	817	368	615	2e-89	291	sp|Q9LFS4|NIK1_ARATH^Q9LFS4^Q:16-122,H:527-638^70.54%ID^E:1e-45^RecName: Full=Protein NSP-INTERACTING KINASE 1;^Eukaryota; Viridiplantae; Streptophyta; Embryophyta; Tracheophyta; Spermatophyta; Magnoliophyta; eudicotyledons; Gunneridae; Pentapetalae; rosids; malvids; Brassicales; Brassicaceae; Camelineae; Arabidopsis	.	COG0515^Serine Threonine protein kinase	GO:0016021^cellular_component^integral component of membrane`GO:0005886^cellular_component^plasma membrane`GO:0005524^molecular_function^ATP binding`GO:0005515^molecular_function^protein binding`GO:0004674^molecular_function^protein serine/threonine kinase activity`GO:0051607^biological_process^defense response to virus`GO:0016032^biological_process^viral process	.	.	.
c57459_g3	c57459_g3_i7	PRGDB00061461	56.47	278	85	6	2	817	368	615	2e-89	291	sp|Q9LFS4|NIK1_ARATH^Q9LFS4^Q:16-122,H:527-638^70.54%ID^E:1e-45^RecName: Full=Protein NSP-INTERACTING KINASE 1;^Eukaryota; Viridiplantae; Streptophyta; Embryophyta; Tracheophyta; Spermatophyta; Magnoliophyta; eudicotyledons; Gunneridae; Pentapetalae; rosids; malvids; Brassicales; Brassicaceae; Camelineae; Arabidopsis	.	COG0515^Serine Threonine protein kinase	GO:0016021^cellular_component^integral component of membrane`GO:0005886^cellular_component^plasma membrane`GO:0005524^molecular_function^ATP binding`GO:0005515^molecular_function^protein binding`GO:0004674^molecular_function^protein serine/threonine kinase activity`GO:0051607^biological_process^defense response to virus`GO:0016032^biological_process^viral process	.	.	.
c57525_g2	c57525_g2_i3	PRGDB00000029	47.86	234	115	2	1070	390	64	297	2e-54	184	.	.	.	.	.	.	.
c57525_g3	c57525_g3_i1	PRGDB00000029	46.72	229	115	2	945	280	64	292	5e-53	177	.	.	.	.	.	.	.
c57557_g1	c57557_g1_i1	PRGDB00035718	32.04	206	123	7	1271	690	876	1076	8e-18	80.1	.	.	.	.	.	.	.
c57557_g1	c57557_g1_i3	PRGDB00035718	32.04	206	123	7	1288	707	876	1076	4e-18	81.3	.	.	.	.	.	.	.
c57557_g1	c57557_g1_i4	PRGDB00035718	32.04	206	123	7	1537	956	876	1076	1e-16	77	.	.	.	.	.	.	.
c57559_g2	c57559_g2_i1	PRGDB00000490	34.96	246	149	4	707	3	353	598	1e-38	145	.	.	.	.	.	.	.
c57570_g1	c57570_g1_i1	PRGDB00061464	43.29	231	126	4	690	1	169	395	6e-41	149	.	.	.	.	.	.	.
c57570_g2	c57570_g2_i1	PRGDB00000044	34.19	465	277	10	2667	1291	447	888	2e-63	226	.	.	.	.	.	.	.
c57570_g1	c57570_g1_i2	PRGDB00061464	48.67	376	184	6	1113	1	24	395	2e-94	305	.	.	.	.	.	.	.
c57570_g3	c57570_g3_i1	PRGDB00000039	43.2	588	326	6	1759	5	18	600	1e-152	466	.	.	.	.	.	.	.
c57570_g1	c57570_g1_i3	PRGDB00061464	48.94	378	184	6	1119	1	22	395	3e-97	310	.	.	.	.	.	.	.
c57570_g1	c57570_g1_i4	PRGDB00061464	48.67	376	184	6	1113	1	24	395	3e-94	306	.	.	.	.	.	.	.
c57721_g1	c57721_g1_i1	PRGDB00000043	30.32	188	119	5	429	974	51	232	2e-17	77.4	sp|O22932|CIPKB_ARATH^O22932^Q:12-423,H:1-421^63.36%ID^E:0^RecName: Full=CBL-interacting serine/threonine-protein kinase 11;^Eukaryota; Viridiplantae; Streptophyta; Embryophyta; Tracheophyta; Spermatophyta; Magnoliophyta; eudicotyledons; Gunneridae; Pentapetalae; rosids; malvids; Brassicales; Brassicaceae; Camelineae; Arabidopsis	PF00069.20^Pkinase^Protein kinase domain^31-285^E:6.3e-73`PF07714.12^Pkinase_Tyr^Protein tyrosine kinase^32-281^E:5e-35`PF14531.1^Kinase-like^Kinase-like^127-269^E:1.3e-07`PF03822.9^NAF^NAF domain^308-366^E:8.1e-20	COG0515^Serine Threonine protein kinase	GO:0005524^molecular_function^ATP binding`GO:0005515^molecular_function^protein binding`GO:0004672^molecular_function^protein kinase activity`GO:0004674^molecular_function^protein serine/threonine kinase activity`GO:0006468^biological_process^protein phosphorylation`GO:0009268^biological_process^response to pH`GO:0007165^biological_process^signal transduction	GO:0004672^molecular_function^protein kinase activity`GO:0005524^molecular_function^ATP binding`GO:0006468^biological_process^protein phosphorylation`GO:0007165^biological_process^signal transduction	.	.
c57721_g1	c57721_g1_i2	PRGDB00000043	30.32	188	119	5	430	975	51	232	2e-17	77	sp|O22932|CIPKB_ARATH^O22932^Q:12-423,H:1-421^63.36%ID^E:0^RecName: Full=CBL-interacting serine/threonine-protein kinase 11;^Eukaryota; Viridiplantae; Streptophyta; Embryophyta; Tracheophyta; Spermatophyta; Magnoliophyta; eudicotyledons; Gunneridae; Pentapetalae; rosids; malvids; Brassicales; Brassicaceae; Camelineae; Arabidopsis	PF00069.20^Pkinase^Protein kinase domain^31-285^E:6.3e-73`PF07714.12^Pkinase_Tyr^Protein tyrosine kinase^32-281^E:5e-35`PF14531.1^Kinase-like^Kinase-like^127-269^E:1.3e-07`PF03822.9^NAF^NAF domain^308-366^E:8.1e-20	COG0515^Serine Threonine protein kinase	GO:0005524^molecular_function^ATP binding`GO:0005515^molecular_function^protein binding`GO:0004672^molecular_function^protein kinase activity`GO:0004674^molecular_function^protein serine/threonine kinase activity`GO:0006468^biological_process^protein phosphorylation`GO:0009268^biological_process^response to pH`GO:0007165^biological_process^signal transduction	GO:0004672^molecular_function^protein kinase activity`GO:0005524^molecular_function^ATP binding`GO:0006468^biological_process^protein phosphorylation`GO:0007165^biological_process^signal transduction	.	.
c57782_g3	c57782_g3_i1	PRGDB00000490	42.15	223	125	4	1092	427	476	695	4e-50	174	.	.	.	.	.	.	.
c57782_g3	c57782_g3_i2	PRGDB00000490	42.15	223	125	4	1113	448	476	695	2e-49	172	.	.	.	.	.	.	.
c57782_g3	c57782_g3_i3	PRGDB00000490	42.15	223	125	4	1101	436	476	695	2e-49	172	.	.	.	.	.	.	.
c57854_g1	c57854_g1_i1	PRGDB00061462	43.88	139	76	1	1003	593	434	572	4e-33	125	.	.	.	.	.	.	.
c57854_g1	c57854_g1_i2	PRGDB00061462	43.88	139	76	1	1009	599	434	572	5e-33	124	.	.	.	.	.	.	.
c57862_g1	c57862_g1_i1	PRGDB00061455	52.54	295	136	3	1041	160	511	802	9e-96	316	.	.	.	.	.	.	.
c57862_g2	c57862_g2_i1	PRGDB00061455	49.04	208	96	3	1097	483	593	793	1e-61	207	.	.	.	.	.	.	.
c57862_g3	c57862_g3_i1	PRGDB00061455	30.26	304	171	10	849	1	315	598	9e-30	119	.	.	.	.	.	.	.
c57878_g2	c57878_g2_i1	PRGDB00061461	43.1	290	159	5	240	1100	279	565	4e-67	227	sp|Q9FE20|PBS1_ARATH^Q9FE20^Q:8-470,H:1-454^77.63%ID^E:0^RecName: Full=Serine/threonine-protein kinase PBS1;^Eukaryota; Viridiplantae; Streptophyta; Embryophyta; Tracheophyta; Spermatophyta; Magnoliophyta; eudicotyledons; Gunneridae; Pentapetalae; rosids; malvids; Brassicales; Brassicaceae; Camelineae; Arabidopsis	PF00069.20^Pkinase^Protein kinase domain^96-309^E:1.3e-46`PF07714.12^Pkinase_Tyr^Protein tyrosine kinase^97-310^E:2.7e-44	COG0515^Serine Threonine protein kinase	GO:0005886^cellular_component^plasma membrane`GO:0005524^molecular_function^ATP binding`GO:0005515^molecular_function^protein binding`GO:0004672^molecular_function^protein kinase activity`GO:0004674^molecular_function^protein serine/threonine kinase activity`GO:0006952^biological_process^defense response`GO:0042742^biological_process^defense response to bacterium`GO:0009816^biological_process^def…	GO:0004672^molecular_function^protein kinase activity`GO:0005524^molecular_function^ATP binding`GO:0006468^biological_process^protein phosphorylation	.	.
c57878_g2	c57878_g2_i2	PRGDB00061461	42.73	110	61	2	354	680	279	387	3e-21	86.7	.	.	.	.	.	.	.
c57906_g2	c57906_g2_i2	PRGDB00000490	26.96	230	149	8	14	676	403	622	7e-16	72	sp|Q9SPK4|PPCK1_ARATH^Q9SPK4^Q:17-289,H:5-279^51.81%ID^E:3e-97^RecName: Full=Phosphoenolpyruvate carboxylase kinase 1;^Eukaryota; Viridiplantae; Streptophyta; Embryophyta; Tracheophyta; Spermatophyta; Magnoliophyta; eudicotyledons; Gunneridae; Pentapetalae; rosids; malvids; Brassicales; Brassicaceae; Camelineae; Arabidopsis	PF00069.20^Pkinase^Protein kinase domain^28-283^E:2e-70`PF07714.12^Pkinase_Tyr^Protein tyrosine kinase^30-278^E:1e-30`PF14531.1^Kinase-like^Kinase-like^133-271^E:1.3e-07	COG0515^Serine Threonine protein kinase	GO:0005524^molecular_function^ATP binding`GO:0004674^molecular_function^protein serine/threonine kinase activity`GO:0046898^biological_process^response to cycloheximide`GO:0009416^biological_process^response to light stimulus	GO:0004672^molecular_function^protein kinase activity`GO:0005524^molecular_function^ATP binding`GO:0006468^biological_process^protein phosphorylation	.	.
c57988_g2	c57988_g2_i1	PRGDB00061455	58.33	300	117	5	539	1420	495	792	1e-104	340	sp|Q8RWZ5|SD25_ARATH^Q8RWZ5^Q:1-111,H:682-795^55.26%ID^E:5e-30^RecName: Full=G-type lectin S-receptor-like serine/threonine-protein kinase SD2-5;^Eukaryota; Viridiplantae; Streptophyta; Embryophyta; Tracheophyta; Spermatophyta; Magnoliophyta; eudicotyledons; Gunneridae; Pentapetalae; rosids; malvids; Brassicales; Brassicaceae; Camelineae; Arabidopsis	.	COG0515^Serine Threonine protein kinase	GO:0016021^cellular_component^integral component of membrane`GO:0005886^cellular_component^plasma membrane`GO:0005524^molecular_function^ATP binding`GO:0005516^molecular_function^calmodulin binding`GO:0004672^molecular_function^protein kinase activity`GO:0004674^molecular_function^protein serine/threonine kinase activity`GO:0031625^molecular_function^ubiquitin protein ligase binding`GO:0046777^bi…	.	.	.
c57988_g3	c57988_g3_i1	PRGDB00000043	48.48	165	73	5	493	2	12	165	3e-35	126	.	.	.	.	.	.	.
c57992_g1	c57992_g1_i1	PRGDB00061470	59.62	213	86	0	877	1515	53	265	5e-84	279	sp|Q5W274|PDR3_TOBAC^Q5W274^Q:1-303,H:1-303^72.79%ID^E:2e-149^RecName: Full=Pleiotropic drug resistance protein 3;^Eukaryota; Viridiplantae; Streptophyta; Embryophyta; Tracheophyta; Spermatophyta; Magnoliophyta; eudicotyledons; Gunneridae; Pentapetalae; asterids; lamiids; Solanales; Solanaceae; Nicotianoideae; Nicotianeae; Nicotiana	PF14510.1^ABC_trans_N^ABC-transporter extracellular N-terminal^88-165^E:1.3e-11`PF00005.22^ABC_tran^ABC transporter^189-278^E:1.3e-10	.	GO:0016021^cellular_component^integral component of membrane`GO:0005524^molecular_function^ATP binding`GO:0016887^molecular_function^ATPase activity`GO:0006810^biological_process^transport	GO:0005524^molecular_function^ATP binding`GO:0016887^molecular_function^ATPase activity	.	.
c57992_g1	c57992_g1_i2	PRGDB00061470	59.62	213	86	0	354	992	53	265	2e-86	279	sp|Q5W274|PDR3_TOBAC^Q5W274^Q:1-303,H:1-303^72.79%ID^E:2e-149^RecName: Full=Pleiotropic drug resistance protein 3;^Eukaryota; Viridiplantae; Streptophyta; Embryophyta; Tracheophyta; Spermatophyta; Magnoliophyta; eudicotyledons; Gunneridae; Pentapetalae; asterids; lamiids; Solanales; Solanaceae; Nicotianoideae; Nicotianeae; Nicotiana	PF14510.1^ABC_trans_N^ABC-transporter extracellular N-terminal^88-165^E:1.3e-11`PF00005.22^ABC_tran^ABC transporter^189-278^E:1.3e-10	.	GO:0016021^cellular_component^integral component of membrane`GO:0005524^molecular_function^ATP binding`GO:0016887^molecular_function^ATPase activity`GO:0006810^biological_process^transport	GO:0005524^molecular_function^ATP binding`GO:0016887^molecular_function^ATPase activity	.	.
c58013_g3	c58013_g3_i1	PRGDB00000039	38.64	88	53	1	382	122	873	960	7e-23	60.5	.	.	.	.	.	.	.
c58051_g3	c58051_g3_i1	PRGDB00035714	55.25	219	95	2	1679	1032	17	235	2e-76	247	.	.	.	.	.	.	.
c58051_g3	c58051_g3_i2	PRGDB00035714	55.25	219	95	2	1466	819	17	235	5e-77	247	.	.	.	.	.	.	.
c58051_g4	c58051_g4_i1	PRGDB00035714	59.41	101	40	1	685	383	242	341	4e-36	130	.	.	.	.	.	.	.
c58068_g1	c58068_g1_i1	PRGDB00061461	33.45	293	175	10	737	1585	279	561	3e-30	119	sp|C0LGQ9|Y4294_ARATH^C0LGQ9^Q:1-535,H:507-1037^74.16%ID^E:0^RecName: Full=Probable LRR receptor-like serine/threonine-protein kinase At4g20940;^Eukaryota; Viridiplantae; Streptophyta; Embryophyta; Tracheophyta; Spermatophyta; Magnoliophyta; eudicotyledons; Gunneridae; Pentapetalae; rosids; malvids; Brassicales; Brassicaceae; Camelineae; Arabidopsis	PF00560.28^LRR_1^Leucine Rich Repeat^3-22^E:0.83`PF07714.12^Pkinase_Tyr^Protein tyrosine kinase^257-455^E:6.9e-28`PF00069.20^Pkinase^Protein kinase domain^258-456^E:1.9e-21	.	GO:0016021^cellular_component^integral component of membrane`GO:0005886^cellular_component^plasma membrane`GO:0005524^molecular_function^ATP binding`GO:0004674^molecular_function^protein serine/threonine kinase activity	GO:0005515^molecular_function^protein binding`GO:0004672^molecular_function^protein kinase activity`GO:0006468^biological_process^protein phosphorylation`GO:0005524^molecular_function^ATP binding	.	.
c58086_g1	c58086_g1_i1	PRGDB00061461	34.64	306	159	9	1436	2269	273	565	6e-45	166	sp|O64825|LYK4_ARATH^O64825^Q:31-593,H:45-599^33.22%ID^E:6e-80^RecName: Full=LysM domain receptor-like kinase 4;^Eukaryota; Viridiplantae; Streptophyta; Embryophyta; Tracheophyta; Spermatophyta; Magnoliophyta; eudicotyledons; Gunneridae; Pentapetalae; rosids; malvids; Brassicales; Brassicaceae; Camelineae; Arabidopsis	PF00069.20^Pkinase^Protein kinase domain^358-588^E:1.3e-42`PF07714.12^Pkinase_Tyr^Protein tyrosine kinase^358-589^E:4e-38	COG0515^Serine Threonine protein kinase	GO:0016021^cellular_component^integral component of membrane`GO:0005886^cellular_component^plasma membrane`GO:0005524^molecular_function^ATP binding`GO:0008061^molecular_function^chitin binding`GO:0004672^molecular_function^protein kinase activity`GO:0016998^biological_process^cell wall macromolecule catabolic process`GO:0071323^biological_process^cellular response to chitin`GO:0071219^biological…	GO:0004672^molecular_function^protein kinase activity`GO:0005524^molecular_function^ATP binding`GO:0006468^biological_process^protein phosphorylation	.	.
c58086_g1	c58086_g1_i2	PRGDB00061461	34.64	306	159	9	1074	1907	273	565	3e-45	166	sp|O64825|LYK4_ARATH^O64825^Q:31-593,H:45-599^33.22%ID^E:6e-80^RecName: Full=LysM domain receptor-like kinase 4;^Eukaryota; Viridiplantae; Streptophyta; Embryophyta; Tracheophyta; Spermatophyta; Magnoliophyta; eudicotyledons; Gunneridae; Pentapetalae; rosids; malvids; Brassicales; Brassicaceae; Camelineae; Arabidopsis	PF00069.20^Pkinase^Protein kinase domain^358-588^E:1.3e-42`PF07714.12^Pkinase_Tyr^Protein tyrosine kinase^358-589^E:4e-38	COG0515^Serine Threonine protein kinase	GO:0016021^cellular_component^integral component of membrane`GO:0005886^cellular_component^plasma membrane`GO:0005524^molecular_function^ATP binding`GO:0008061^molecular_function^chitin binding`GO:0004672^molecular_function^protein kinase activity`GO:0016998^biological_process^cell wall macromolecule catabolic process`GO:0071323^biological_process^cellular response to chitin`GO:0071219^biological…	GO:0004672^molecular_function^protein kinase activity`GO:0005524^molecular_function^ATP binding`GO:0006468^biological_process^protein phosphorylation	.	.
c58162_g1	c58162_g1_i1	PRGDB00035726	29.71	175	111	4	7	495	514	688	2e-20	85.9	sp|Q05609|CTR1_ARATH^Q05609^Q:1-178,H:644-821^87.08%ID^E:2e-103^RecName: Full=Serine/threonine-protein kinase CTR1;^Eukaryota; Viridiplantae; Streptophyta; Embryophyta; Tracheophyta; Spermatophyta; Magnoliophyta; eudicotyledons; Gunneridae; Pentapetalae; rosids; malvids; Brassicales; Brassicaceae; Camelineae; Arabidopsis	PF07714.12^Pkinase_Tyr^Protein tyrosine kinase^3-162^E:6.2e-46`PF00069.20^Pkinase^Protein kinase domain^3-161^E:4.9e-39	COG0515^Serine Threonine protein kinase	GO:0005789^cellular_component^endoplasmic reticulum membrane`GO:0005524^molecular_function^ATP binding`GO:0005515^molecular_function^protein binding`GO:0004674^molecular_function^protein serine/threonine kinase activity`GO:0004712^molecular_function^protein serine/threonine/tyrosine kinase activity`GO:0071281^biological_process^cellular response to iron ion`GO:0009873^biological_process^ethylene-…	GO:0004672^molecular_function^protein kinase activity`GO:0006468^biological_process^protein phosphorylation`GO:0005524^molecular_function^ATP binding	.	.
c58162_g1	c58162_g1_i2	PRGDB00035726	29.71	175	111	4	7	495	514	688	3e-20	85.9	sp|Q05609|CTR1_ARATH^Q05609^Q:1-178,H:644-821^87.08%ID^E:2e-103^RecName: Full=Serine/threonine-protein kinase CTR1;^Eukaryota; Viridiplantae; Streptophyta; Embryophyta; Tracheophyta; Spermatophyta; Magnoliophyta; eudicotyledons; Gunneridae; Pentapetalae; rosids; malvids; Brassicales; Brassicaceae; Camelineae; Arabidopsis	PF07714.12^Pkinase_Tyr^Protein tyrosine kinase^3-162^E:6.2e-46`PF00069.20^Pkinase^Protein kinase domain^3-161^E:4.9e-39	COG0515^Serine Threonine protein kinase	GO:0005789^cellular_component^endoplasmic reticulum membrane`GO:0005524^molecular_function^ATP binding`GO:0005515^molecular_function^protein binding`GO:0004674^molecular_function^protein serine/threonine kinase activity`GO:0004712^molecular_function^protein serine/threonine/tyrosine kinase activity`GO:0071281^biological_process^cellular response to iron ion`GO:0009873^biological_process^ethylene-…	GO:0004672^molecular_function^protein kinase activity`GO:0006468^biological_process^protein phosphorylation`GO:0005524^molecular_function^ATP binding	.	.
c58162_g1	c58162_g1_i3	PRGDB00035726	29.65	172	109	4	7	486	514	685	1e-20	86.7	sp|Q05609|CTR1_ARATH^Q05609^Q:1-178,H:644-821^88.2%ID^E:4e-107^RecName: Full=Serine/threonine-protein kinase CTR1;^Eukaryota; Viridiplantae; Streptophyta; Embryophyta; Tracheophyta; Spermatophyta; Magnoliophyta; eudicotyledons; Gunneridae; Pentapetalae; rosids; malvids; Brassicales; Brassicaceae; Camelineae; Arabidopsis	PF07714.12^Pkinase_Tyr^Protein tyrosine kinase^3-162^E:7.7e-47`PF00069.20^Pkinase^Protein kinase domain^3-161^E:4.3e-39	COG0515^Serine Threonine protein kinase	GO:0005789^cellular_component^endoplasmic reticulum membrane`GO:0005524^molecular_function^ATP binding`GO:0005515^molecular_function^protein binding`GO:0004674^molecular_function^protein serine/threonine kinase activity`GO:0004712^molecular_function^protein serine/threonine/tyrosine kinase activity`GO:0071281^biological_process^cellular response to iron ion`GO:0009873^biological_process^ethylene-…	GO:0004672^molecular_function^protein kinase activity`GO:0006468^biological_process^protein phosphorylation`GO:0005524^molecular_function^ATP binding	.	.
c58162_g1	c58162_g1_i4	PRGDB00035726	29.65	172	109	4	7	486	514	685	1e-20	86.7	sp|Q05609|CTR1_ARATH^Q05609^Q:1-178,H:644-821^88.2%ID^E:4e-107^RecName: Full=Serine/threonine-protein kinase CTR1;^Eukaryota; Viridiplantae; Streptophyta; Embryophyta; Tracheophyta; Spermatophyta; Magnoliophyta; eudicotyledons; Gunneridae; Pentapetalae; rosids; malvids; Brassicales; Brassicaceae; Camelineae; Arabidopsis	PF07714.12^Pkinase_Tyr^Protein tyrosine kinase^3-162^E:7.7e-47`PF00069.20^Pkinase^Protein kinase domain^3-161^E:4.3e-39	COG0515^Serine Threonine protein kinase	GO:0005789^cellular_component^endoplasmic reticulum membrane`GO:0005524^molecular_function^ATP binding`GO:0005515^molecular_function^protein binding`GO:0004674^molecular_function^protein serine/threonine kinase activity`GO:0004712^molecular_function^protein serine/threonine/tyrosine kinase activity`GO:0071281^biological_process^cellular response to iron ion`GO:0009873^biological_process^ethylene-…	GO:0004672^molecular_function^protein kinase activity`GO:0006468^biological_process^protein phosphorylation`GO:0005524^molecular_function^ATP binding	.	.
c58175_g1	c58175_g1_i1	PRGDB00061461	36.54	156	94	3	1098	634	27	178	3e-16	75.1	.	.	.	.	.	.	.
c58175_g1	c58175_g1_i4	PRGDB00035721	36.31	168	103	2	1131	634	12	177	4e-16	74.7	.	.	.	.	.	.	.
c58187_g7	c58187_g7_i1	PRGDB00061449	86.79	106	14	0	511	194	1	106	2e-64	195	.	.	.	.	.	.	.
c58187_g7	c58187_g7_i2	PRGDB00061449	86.79	106	14	0	511	194	1	106	2e-65	195	.	.	.	.	.	.	.
c58209_g2	c58209_g2_i1	PRGDB00061455	41.67	204	114	3	1081	1692	511	709	2e-43	159	sp|Q9C823|Y1523_ARATH^Q9C823^Q:40-461,H:38-458^66.9%ID^E:0^RecName: Full=C-type lectin receptor-like tyrosine-protein kinase At1g52310;^Eukaryota; Viridiplantae; Streptophyta; Embryophyta; Tracheophyta; Spermatophyta; Magnoliophyta; eudicotyledons; Gunneridae; Pentapetalae; rosids; malvids; Brassicales; Brassicaceae; Camelineae; Arabidopsis	PF00059.16^Lectin_C^Lectin C-type domain^71-189^E:4.8e-12`PF07714.12^Pkinase_Tyr^Protein tyrosine kinase^276-461^E:3.1e-31`PF00069.20^Pkinase^Protein kinase domain^282-461^E:1.1e-28	COG0515^Serine Threonine protein kinase	GO:0016021^cellular_component^integral component of membrane`GO:0005886^cellular_component^plasma membrane`GO:0005524^molecular_function^ATP binding`GO:0030246^molecular_function^carbohydrate binding`GO:0004714^molecular_function^transmembrane receptor protein tyrosine kinase activity	GO:0030246^molecular_function^carbohydrate binding`GO:0004672^molecular_function^protein kinase activity`GO:0006468^biological_process^protein phosphorylation`GO:0005524^molecular_function^ATP binding	.	.
c58209_g2	c58209_g2_i2	PRGDB00061455	39.68	126	72	2	1080	1457	511	632	4e-22	94.7	sp|Q9C823|Y1523_ARATH^Q9C823^Q:40-383,H:38-380^60.34%ID^E:2e-132^RecName: Full=C-type lectin receptor-like tyrosine-protein kinase At1g52310;^Eukaryota; Viridiplantae; Streptophyta; Embryophyta; Tracheophyta; Spermatophyta; Magnoliophyta; eudicotyledons; Gunneridae; Pentapetalae; rosids; malvids; Brassicales; Brassicaceae; Camelineae; Arabidopsis	PF00059.16^Lectin_C^Lectin C-type domain^71-189^E:3.4e-12`PF07714.12^Pkinase_Tyr^Protein tyrosine kinase^276-382^E:6.2e-13`PF00069.20^Pkinase^Protein kinase domain^282-382^E:3.6e-08	COG0515^Serine Threonine protein kinase	GO:0016021^cellular_component^integral component of membrane`GO:0005886^cellular_component^plasma membrane`GO:0005524^molecular_function^ATP binding`GO:0030246^molecular_function^carbohydrate binding`GO:0004714^molecular_function^transmembrane receptor protein tyrosine kinase activity	GO:0030246^molecular_function^carbohydrate binding`GO:0004672^molecular_function^protein kinase activity`GO:0006468^biological_process^protein phosphorylation`GO:0005524^molecular_function^ATP binding	.	.
c58238_g1	c58238_g1_i1	PRGDB00000490	28.01	282	181	7	212	1000	407	685	6e-31	119	sp|Q944A7|Y4523_ARATH^Q944A7^Q:29-428,H:1-418^60.28%ID^E:0^RecName: Full=Probable serine/threonine-protein kinase At4g35230;^Eukaryota; Viridiplantae; Streptophyta; Embryophyta; Tracheophyta; Spermatophyta; Magnoliophyta; eudicotyledons; Gunneridae; Pentapetalae; rosids; malvids; Brassicales; Brassicaceae; Camelineae; Arabidopsis	PF00069.20^Pkinase^Protein kinase domain^101-333^E:1.8e-21`PF07714.12^Pkinase_Tyr^Protein tyrosine kinase^102-336^E:4.5e-25	.	GO:0016020^cellular_component^membrane`GO:0005886^cellular_component^plasma membrane`GO:0009506^cellular_component^plasmodesma`GO:0005773^cellular_component^vacuole`GO:0005524^molecular_function^ATP binding`GO:0005515^molecular_function^protein binding`GO:0004674^molecular_function^protein serine/threonine kinase activity`GO:0009742^biological_process^brassinosteroid mediated signaling pathway`GO…	GO:0004672^molecular_function^protein kinase activity`GO:0005524^molecular_function^ATP binding`GO:0006468^biological_process^protein phosphorylation	.	.
c58257_g6	c58257_g6_i1	PRGDB00061451	32.87	216	142	2	666	22	7	220	1e-33	120	.	.	.	.	.	.	.
c58257_g6	c58257_g6_i4	PRGDB00061451	26.29	175	121	3	987	481	7	179	3e-17	75.5	.	.	.	.	.	.	.
c58257_g6	c58257_g6_i5	PRGDB00061451	33.09	136	90	1	839	435	98	233	2e-17	76.3	.	.	.	.	.	.	.
c58306_g2	c58306_g2_i1	PRGDB00035720	30.27	565	323	16	1987	380	590	1112	1e-55	200	.	.	.	.	.	.	.
c58306_g3	c58306_g3_i2	PRGDB00061462	39.01	182	103	4	922	398	386	566	5e-34	131	.	.	.	.	.	.	.
c58306_g3	c58306_g3_i3	PRGDB00061461	36.15	296	172	8	1243	398	274	566	1e-49	175	.	.	.	.	.	.	.
c58306_g4	c58306_g4_i1	PRGDB00035719	33.63	223	136	6	717	79	1	221	2e-20	88.2	.	.	.	.	.	.	.
c58306_g4	c58306_g4_i2	PRGDB00035719	33.63	223	136	6	717	79	1	221	7e-21	88.2	.	.	.	.	.	.	.
c58326_g1	c58326_g1_i1	PRGDB00061462	40	225	122	5	8	673	351	565	1e-46	164	sp|Q9ZPS9|BRL2_ARATH^Q9ZPS9^Q:1-227,H:895-1129^80.43%ID^E:1e-130^RecName: Full=Serine/threonine-protein kinase BRI1-like 2;^Eukaryota; Viridiplantae; Streptophyta; Embryophyta; Tracheophyta; Spermatophyta; Magnoliophyta; eudicotyledons; Gunneridae; Pentapetalae; rosids; malvids; Brassicales; Brassicaceae; Camelineae; Arabidopsis	PF07714.12^Pkinase_Tyr^Protein tyrosine kinase^1-224^E:4.7e-31`PF00069.20^Pkinase^Protein kinase domain^3-221^E:3.4e-33	COG4886^leucine Rich Repeat	GO:0016021^cellular_component^integral component of membrane`GO:0005886^cellular_component^plasma membrane`GO:0005524^molecular_function^ATP binding`GO:0005515^molecular_function^protein binding`GO:0004675^molecular_function^transmembrane receptor protein serine/threonine kinase activity`GO:0009734^biological_process^auxin-activated signaling pathway`GO:0009742^biological_process^brassinosteroid …	GO:0004672^molecular_function^protein kinase activity`GO:0006468^biological_process^protein phosphorylation`GO:0005524^molecular_function^ATP binding	.	.
c58326_g2	c58326_g2_i1	PRGDB00035718	31.84	691	420	14	946	2979	259	911	7e-78	271	sp|Q9ZPS9|BRL2_ARATH^Q9ZPS9^Q:1-873,H:1-877^66.48%ID^E:0^RecName: Full=Serine/threonine-protein kinase BRI1-like 2;^Eukaryota; Viridiplantae; Streptophyta; Embryophyta; Tracheophyta; Spermatophyta; Magnoliophyta; eudicotyledons; Gunneridae; Pentapetalae; rosids; malvids; Brassicales; Brassicaceae; Camelineae; Arabidopsis	PF08263.7^LRRNT_2^Leucine rich repeat N-terminal domain^36-74^E:3.1e-13`PF13504.1^LRR_7^Leucine rich repeat^80-90^E:1600`PF13504.1^LRR_7^Leucine rich repeat^104-115^E:1300`PF13504.1^LRR_7^Leucine rich repeat^128-141^E:1500`PF13504.1^LRR_7^Leucine rich repeat^157-166^E:1600`PF13504.1^LRR_7^Leucine rich repeat^177-189^E:390`PF00560.28^LRR_1^Leucine Rich Repeat^202-224^E:0.75`PF13504.1^LRR_7^Leucine…	COG4886^leucine Rich Repeat	GO:0016021^cellular_component^integral component of membrane`GO:0005886^cellular_component^plasma membrane`GO:0005524^molecular_function^ATP binding`GO:0005515^molecular_function^protein binding`GO:0004675^molecular_function^transmembrane receptor protein serine/threonine kinase activity`GO:0009734^biological_process^auxin-activated signaling pathway`GO:0009742^biological_process^brassinosteroid …	GO:0005515^molecular_function^protein binding	.	.
c58355_g7	c58355_g7_i1	PRGDB00061448	49.75	203	99	3	644	45	885	1087	2e-58	194	.	.	.	.	.	.	.
c58373_g1	c58373_g1_i1	PRGDB00061461	41.97	305	159	7	383	1285	276	566	4e-67	225	sp|P27450|CX32_ARATH^P27450^Q:26-401,H:34-402^61.04%ID^E:4e-162^RecName: Full=Probable serine/threonine-protein kinase Cx32, chloroplastic;^Eukaryota; Viridiplantae; Streptophyta; Embryophyta; Tracheophyta; Spermatophyta; Magnoliophyta; eudicotyledons; Gunneridae; Pentapetalae; rosids; malvids; Brassicales; Brassicaceae; Camelineae; Arabidopsis	PF00069.20^Pkinase^Protein kinase domain^91-371^E:6.1e-47`PF07714.12^Pkinase_Tyr^Protein tyrosine kinase^92-373^E:5.9e-46	COG0515^Serine Threonine protein kinase	GO:0009507^cellular_component^chloroplast`GO:0005524^molecular_function^ATP binding`GO:0004674^molecular_function^protein serine/threonine kinase activity	GO:0004672^molecular_function^protein kinase activity`GO:0005524^molecular_function^ATP binding`GO:0006468^biological_process^protein phosphorylation	.	.
c58373_g1	c58373_g1_i2	PRGDB00061461	41.46	164	82	4	399	884	276	427	7e-32	123	sp|P27450|CX32_ARATH^P27450^Q:1-106,H:288-402^44.35%ID^E:9e-25^RecName: Full=Probable serine/threonine-protein kinase Cx32, chloroplastic;^Eukaryota; Viridiplantae; Streptophyta; Embryophyta; Tracheophyta; Spermatophyta; Magnoliophyta; eudicotyledons; Gunneridae; Pentapetalae; rosids; malvids; Brassicales; Brassicaceae; Camelineae; Arabidopsis	.	COG0515^Serine Threonine protein kinase	GO:0009507^cellular_component^chloroplast`GO:0005524^molecular_function^ATP binding`GO:0004674^molecular_function^protein serine/threonine kinase activity	.	.	.
c58373_g1	c58373_g1_i3	PRGDB00061461	41.97	305	159	7	399	1301	276	566	4e-67	225	sp|P27450|CX32_ARATH^P27450^Q:26-399,H:34-400^60.84%ID^E:3e-161^RecName: Full=Probable serine/threonine-protein kinase Cx32, chloroplastic;^Eukaryota; Viridiplantae; Streptophyta; Embryophyta; Tracheophyta; Spermatophyta; Magnoliophyta; eudicotyledons; Gunneridae; Pentapetalae; rosids; malvids; Brassicales; Brassicaceae; Camelineae; Arabidopsis	PF00069.20^Pkinase^Protein kinase domain^91-371^E:9.9e-47`PF07714.12^Pkinase_Tyr^Protein tyrosine kinase^92-373^E:7.3e-46	COG0515^Serine Threonine protein kinase	GO:0009507^cellular_component^chloroplast`GO:0005524^molecular_function^ATP binding`GO:0004674^molecular_function^protein serine/threonine kinase activity	GO:0004672^molecular_function^protein kinase activity`GO:0005524^molecular_function^ATP binding`GO:0006468^biological_process^protein phosphorylation	.	.
c58373_g1	c58373_g1_i4	PRGDB00000043	45.54	112	55	3	1	333	67	173	2e-22	93.2	sp|P27450|CX32_ARATH^P27450^Q:1-119,H:122-234^72.27%ID^E:4e-51^RecName: Full=Probable serine/threonine-protein kinase Cx32, chloroplastic;^Eukaryota; Viridiplantae; Streptophyta; Embryophyta; Tracheophyta; Spermatophyta; Magnoliophyta; eudicotyledons; Gunneridae; Pentapetalae; rosids; malvids; Brassicales; Brassicaceae; Camelineae; Arabidopsis	PF07714.12^Pkinase_Tyr^Protein tyrosine kinase^1-111^E:1.3e-19`PF00069.20^Pkinase^Protein kinase domain^1-112^E:1.1e-18	COG0515^Serine Threonine protein kinase	GO:0009507^cellular_component^chloroplast`GO:0005524^molecular_function^ATP binding`GO:0004674^molecular_function^protein serine/threonine kinase activity	GO:0004672^molecular_function^protein kinase activity`GO:0006468^biological_process^protein phosphorylation`GO:0005524^molecular_function^ATP binding	.	.
c58373_g1	c58373_g1_i5	PRGDB00061462	43.06	209	104	5	380	1000	275	470	2e-44	162	sp|P27450|CX32_ARATH^P27450^Q:26-285,H:34-276^66.54%ID^E:4e-114^RecName: Full=Probable serine/threonine-protein kinase Cx32, chloroplastic;^Eukaryota; Viridiplantae; Streptophyta; Embryophyta; Tracheophyta; Spermatophyta; Magnoliophyta; eudicotyledons; Gunneridae; Pentapetalae; rosids; malvids; Brassicales; Brassicaceae; Camelineae; Arabidopsis	PF00069.20^Pkinase^Protein kinase domain^91-278^E:5.7e-35`PF07714.12^Pkinase_Tyr^Protein tyrosine kinase^92-279^E:3.2e-33	COG0515^Serine Threonine protein kinase	GO:0009507^cellular_component^chloroplast`GO:0005524^molecular_function^ATP binding`GO:0004674^molecular_function^protein serine/threonine kinase activity	GO:0004672^molecular_function^protein kinase activity`GO:0005524^molecular_function^ATP binding`GO:0006468^biological_process^protein phosphorylation	.	.
c58373_g1	c58373_g1_i6	PRGDB00061462	43.27	208	103	5	399	1016	276	470	3e-44	162	sp|P27450|CX32_ARATH^P27450^Q:1-125,H:267-400^50%ID^E:2e-37^RecName: Full=Probable serine/threonine-protein kinase Cx32, chloroplastic;^Eukaryota; Viridiplantae; Streptophyta; Embryophyta; Tracheophyta; Spermatophyta; Magnoliophyta; eudicotyledons; Gunneridae; Pentapetalae; rosids; malvids; Brassicales; Brassicaceae; Camelineae; Arabidopsis	PF07714.12^Pkinase_Tyr^Protein tyrosine kinase^4-99^E:4.6e-07`PF00069.20^Pkinase^Protein kinase domain^8-97^E:4.9e-07	COG0515^Serine Threonine protein kinase	GO:0009507^cellular_component^chloroplast`GO:0005524^molecular_function^ATP binding`GO:0004674^molecular_function^protein serine/threonine kinase activity	GO:0004672^molecular_function^protein kinase activity`GO:0006468^biological_process^protein phosphorylation`GO:0005524^molecular_function^ATP binding	.	.
c58412_g1	c58412_g1_i1	PRGDB00061461	39.52	291	165	5	1159	2007	278	565	4e-48	175	sp|Q9S9U1|LRK71_ARATH^Q9S9U1^Q:24-668,H:18-667^62.61%ID^E:0^RecName: Full=L-type lectin-domain containing receptor kinase VII.1;^Eukaryota; Viridiplantae; Streptophyta; Embryophyta; Tracheophyta; Spermatophyta; Magnoliophyta; eudicotyledons; Gunneridae; Pentapetalae; rosids; malvids; Brassicales; Brassicaceae; Camelineae; Arabidopsis	PF00139.14^Lectin_legB^Legume lectin domain^27-259^E:1.2e-73`PF00069.20^Pkinase^Protein kinase domain^353-617^E:2.5e-43`PF07714.12^Pkinase_Tyr^Protein tyrosine kinase^354-619^E:2.3e-42	COG0515^Serine Threonine protein kinase	GO:0016021^cellular_component^integral component of membrane`GO:0005886^cellular_component^plasma membrane`GO:0005524^molecular_function^ATP binding`GO:0030246^molecular_function^carbohydrate binding`GO:0004674^molecular_function^protein serine/threonine kinase activity	GO:0030246^molecular_function^carbohydrate binding`GO:0004672^molecular_function^protein kinase activity`GO:0005524^molecular_function^ATP binding`GO:0006468^biological_process^protein phosphorylation	.	.
c58439_g1	c58439_g1_i2	PRGDB00000490	40	110	57	2	803	489	589	694	3e-17	75.1	.	.	.	.	.	.	.
c58439_g2	c58439_g2_i1	PRGDB00000043	40.54	111	61	3	836	513	208	316	1e-16	72.8	.	.	.	.	.	.	.
c58493_g2	c58493_g2_i1	PRGDB00035720	49.02	102	43	3	3	293	901	998	7e-38	104	sp|Q9FII5|TDR_ARATH^Q9FII5^Q:1-85,H:917-1004^50%ID^E:2e-18^RecName: Full=Leucine-rich repeat receptor-like protein kinase TDR;^Eukaryota; Viridiplantae; Streptophyta; Embryophyta; Tracheophyta; Spermatophyta; Magnoliophyta; eudicotyledons; Gunneridae; Pentapetalae; rosids; malvids; Brassicales; Brassicaceae; Camelineae; Arabidopsis	.	COG4886^leucine Rich Repeat	GO:0016021^cellular_component^integral component of membrane`GO:0005886^cellular_component^plasma membrane`GO:0005524^molecular_function^ATP binding`GO:0005515^molecular_function^protein binding`GO:0004674^molecular_function^protein serine/threonine kinase activity`GO:0010067^biological_process^procambium histogenesis`GO:0010223^biological_process^secondary shoot formation`GO:0010089^biological_p…	.	.	.
c58493_g2	c58493_g2_i2	PRGDB00035721	56.57	99	40	2	3	293	721	818	2e-28	114	sp|Q9M0G7|PXL2_ARATH^Q9M0G7^Q:1-97,H:777-875^56.44%ID^E:1e-32^RecName: Full=Leucine-rich repeat receptor-like protein kinase PXL2;^Eukaryota; Viridiplantae; Streptophyta; Embryophyta; Tracheophyta; Spermatophyta; Magnoliophyta; eudicotyledons; Gunneridae; Pentapetalae; rosids; malvids; Brassicales; Brassicaceae; Camelineae; Arabidopsis	PF00069.20^Pkinase^Protein kinase domain^2-106^E:3.8e-25`PF07714.12^Pkinase_Tyr^Protein tyrosine kinase^2-104^E:4.2e-16	COG4886^leucine Rich Repeat	GO:0016021^cellular_component^integral component of membrane`GO:0005886^cellular_component^plasma membrane`GO:0005524^molecular_function^ATP binding`GO:0004674^molecular_function^protein serine/threonine kinase activity`GO:0030154^biological_process^cell differentiation`GO:0010067^biological_process^procambium histogenesis	GO:0004672^molecular_function^protein kinase activity`GO:0005524^molecular_function^ATP binding`GO:0006468^biological_process^protein phosphorylation	.	.
c58493_g2	c58493_g2_i3	PRGDB00035721	48	200	94	5	3	590	721	914	3e-49	174	sp|Q9FII5|TDR_ARATH^Q9FII5^Q:1-203,H:798-1004^51.9%ID^E:3e-65^RecName: Full=Leucine-rich repeat receptor-like protein kinase TDR;^Eukaryota; Viridiplantae; Streptophyta; Embryophyta; Tracheophyta; Spermatophyta; Magnoliophyta; eudicotyledons; Gunneridae; Pentapetalae; rosids; malvids; Brassicales; Brassicaceae; Camelineae; Arabidopsis	PF00069.20^Pkinase^Protein kinase domain^2-194^E:2.2e-38`PF07714.12^Pkinase_Tyr^Protein tyrosine kinase^2-196^E:8.3e-30	COG4886^leucine Rich Repeat	GO:0016021^cellular_component^integral component of membrane`GO:0005886^cellular_component^plasma membrane`GO:0005524^molecular_function^ATP binding`GO:0005515^molecular_function^protein binding`GO:0004674^molecular_function^protein serine/threonine kinase activity`GO:0010067^biological_process^procambium histogenesis`GO:0010223^biological_process^secondary shoot formation`GO:0010089^biological_p…	GO:0004672^molecular_function^protein kinase activity`GO:0005524^molecular_function^ATP binding`GO:0006468^biological_process^protein phosphorylation	.	.
c58493_g3	c58493_g3_i1	PRGDB00035721	47.5	200	95	4	5	592	721	914	5e-50	179	sp|Q9M0G7|PXL2_ARATH^Q9M0G7^Q:1-215,H:776-994^50.45%ID^E:3e-67^RecName: Full=Leucine-rich repeat receptor-like protein kinase PXL2;^Eukaryota; Viridiplantae; Streptophyta; Embryophyta; Tracheophyta; Spermatophyta; Magnoliophyta; eudicotyledons; Gunneridae; Pentapetalae; rosids; malvids; Brassicales; Brassicaceae; Camelineae; Arabidopsis	PF00069.20^Pkinase^Protein kinase domain^1-195^E:9e-39`PF07714.12^Pkinase_Tyr^Protein tyrosine kinase^1-197^E:3.1e-30	COG4886^leucine Rich Repeat	GO:0016021^cellular_component^integral component of membrane`GO:0005886^cellular_component^plasma membrane`GO:0005524^molecular_function^ATP binding`GO:0004674^molecular_function^protein serine/threonine kinase activity`GO:0030154^biological_process^cell differentiation`GO:0010067^biological_process^procambium histogenesis	GO:0004672^molecular_function^protein kinase activity`GO:0005524^molecular_function^ATP binding`GO:0006468^biological_process^protein phosphorylation	.	.
c58493_g3	c58493_g3_i2	PRGDB00035720	42.36	229	107	6	2	628	900	1123	5e-53	184	sp|Q9M0G7|PXL2_ARATH^Q9M0G7^Q:1-215,H:776-994^50.45%ID^E:7e-68^RecName: Full=Leucine-rich repeat receptor-like protein kinase PXL2;^Eukaryota; Viridiplantae; Streptophyta; Embryophyta; Tracheophyta; Spermatophyta; Magnoliophyta; eudicotyledons; Gunneridae; Pentapetalae; rosids; malvids; Brassicales; Brassicaceae; Camelineae; Arabidopsis	PF00069.20^Pkinase^Protein kinase domain^1-195^E:3.1e-38`PF07714.12^Pkinase_Tyr^Protein tyrosine kinase^1-197^E:3.1e-29	COG4886^leucine Rich Repeat	GO:0016021^cellular_component^integral component of membrane`GO:0005886^cellular_component^plasma membrane`GO:0005524^molecular_function^ATP binding`GO:0004674^molecular_function^protein serine/threonine kinase activity`GO:0030154^biological_process^cell differentiation`GO:0010067^biological_process^procambium histogenesis	GO:0004672^molecular_function^protein kinase activity`GO:0005524^molecular_function^ATP binding`GO:0006468^biological_process^protein phosphorylation	.	.
c58493_g4	c58493_g4_i1	PRGDB00035721	28.69	373	217	8	1092	1	395	727	2e-35	132	.	.	.	.	.	.	.
c58529_g1	c58529_g1_i5	PRGDB00061462	40.95	105	56	2	2062	1754	467	567	4e-19	85.1	.	.	.	.	.	.	.
c58541_g1	c58541_g1_i2	PRGDB00000032	42.74	124	66	2	241	603	246	367	6e-19	85.9	.	.	.	.	.	.	.
c58541_g1	c58541_g1_i3	PRGDB00000032	39.18	194	110	4	241	807	246	436	3e-21	92.4	sp|C0LGE0|Y1765_ARATH^C0LGE0^Q:1-149,H:137-310^54.02%ID^E:4e-45^RecName: Full=Probable LRR receptor-like serine/threonine-protein kinase At1g07650;^Eukaryota; Viridiplantae; Streptophyta; Embryophyta; Tracheophyta; Spermatophyta; Magnoliophyta; eudicotyledons; Gunneridae; Pentapetalae; rosids; malvids; Brassicales; Brassicaceae; Camelineae; Arabidopsis	PF13504.1^LRR_7^Leucine rich repeat^2-14^E:83`PF13504.1^LRR_7^Leucine rich repeat^26-38^E:80`PF00560.28^LRR_1^Leucine Rich Repeat^50-72^E:0.073`PF13516.1^LRR_6^Leucine Rich repeat^50-71^E:0.87`PF13504.1^LRR_7^Leucine rich repeat^50-66^E:3.6`PF13504.1^LRR_7^Leucine rich repeat^74-86^E:490`PF13504.1^LRR_7^Leucine rich repeat^97-105^E:3900`PF13504.1^LRR_7^Leucine rich repeat^122-132^E:540	COG0515^Serine Threonine protein kinase	GO:0016021^cellular_component^integral component of membrane`GO:0005524^molecular_function^ATP binding`GO:0004674^molecular_function^protein serine/threonine kinase activity	GO:0005515^molecular_function^protein binding	.	.
c58541_g1	c58541_g1_i5	PRGDB00000032	39.47	152	91	1	598	1050	294	445	5e-24	102	sp|C0LGE0|Y1765_ARATH^C0LGE0^Q:10-356,H:2-310^56.66%ID^E:2e-110^RecName: Full=Probable LRR receptor-like serine/threonine-protein kinase At1g07650;^Eukaryota; Viridiplantae; Streptophyta; Embryophyta; Tracheophyta; Spermatophyta; Magnoliophyta; eudicotyledons; Gunneridae; Pentapetalae; rosids; malvids; Brassicales; Brassicaceae; Camelineae; Arabidopsis	PF13516.1^LRR_6^Leucine Rich repeat^116-130^E:1.2`PF00560.28^LRR_1^Leucine Rich Repeat^118-139^E:0.068`PF13504.1^LRR_7^Leucine rich repeat^118-130^E:1.2`PF13504.1^LRR_7^Leucine rich repeat^141-153^E:1.3`PF13504.1^LRR_7^Leucine rich repeat^166-177^E:3000`PF00560.28^LRR_1^Leucine Rich Repeat^189-211^E:0.052`PF13516.1^LRR_6^Leucine Rich repeat^189-210^E:1.3`PF13504.1^LRR_7^Leucine rich repeat^189-20…	COG0515^Serine Threonine protein kinase	GO:0016021^cellular_component^integral component of membrane`GO:0005524^molecular_function^ATP binding`GO:0004674^molecular_function^protein serine/threonine kinase activity	GO:0005515^molecular_function^protein binding	.	.
c58541_g1	c58541_g1_i6	PRGDB00000032	35	280	156	2	698	1459	196	475	3e-37	141	sp|C0LGE0|Y1765_ARATH^C0LGE0^Q:1-233,H:137-370^67.95%ID^E:1e-91^RecName: Full=Probable LRR receptor-like serine/threonine-protein kinase At1g07650;^Eukaryota; Viridiplantae; Streptophyta; Embryophyta; Tracheophyta; Spermatophyta; Magnoliophyta; eudicotyledons; Gunneridae; Pentapetalae; rosids; malvids; Brassicales; Brassicaceae; Camelineae; Arabidopsis	PF13516.1^LRR_6^Leucine Rich repeat^2-23^E:0.74`PF13504.1^LRR_7^Leucine rich repeat^2-14^E:0.76`PF13504.1^LRR_7^Leucine rich repeat^27-38^E:1100`PF00560.28^LRR_1^Leucine Rich Repeat^50-72^E:0.029`PF13516.1^LRR_6^Leucine Rich repeat^50-71^E:0.74`PF13504.1^LRR_7^Leucine rich repeat^50-66^E:0.96`PF13504.1^LRR_7^Leucine rich repeat^74-87^E:140`PF13504.1^LRR_7^Leucine rich repeat^100-110^E:1700`PF1350…	COG0515^Serine Threonine protein kinase	GO:0016021^cellular_component^integral component of membrane`GO:0005524^molecular_function^ATP binding`GO:0004674^molecular_function^protein serine/threonine kinase activity	GO:0005515^molecular_function^protein binding	.	.
c58541_g1	c58541_g1_i7	PRGDB00000032	42.74	124	66	2	241	603	246	367	6e-19	85.9	.	.	.	.	.	.	.
c58541_g1	c58541_g1_i9	PRGDB00000032	39.18	194	110	4	241	807	246	436	3e-21	92.4	sp|C0LGE0|Y1765_ARATH^C0LGE0^Q:1-149,H:137-310^54.02%ID^E:4e-45^RecName: Full=Probable LRR receptor-like serine/threonine-protein kinase At1g07650;^Eukaryota; Viridiplantae; Streptophyta; Embryophyta; Tracheophyta; Spermatophyta; Magnoliophyta; eudicotyledons; Gunneridae; Pentapetalae; rosids; malvids; Brassicales; Brassicaceae; Camelineae; Arabidopsis	PF13504.1^LRR_7^Leucine rich repeat^2-14^E:83`PF13504.1^LRR_7^Leucine rich repeat^26-38^E:80`PF00560.28^LRR_1^Leucine Rich Repeat^50-72^E:0.073`PF13516.1^LRR_6^Leucine Rich repeat^50-71^E:0.87`PF13504.1^LRR_7^Leucine rich repeat^50-66^E:3.6`PF13504.1^LRR_7^Leucine rich repeat^74-86^E:490`PF13504.1^LRR_7^Leucine rich repeat^97-105^E:3900`PF13504.1^LRR_7^Leucine rich repeat^122-132^E:540	COG0515^Serine Threonine protein kinase	GO:0016021^cellular_component^integral component of membrane`GO:0005524^molecular_function^ATP binding`GO:0004674^molecular_function^protein serine/threonine kinase activity	GO:0005515^molecular_function^protein binding	.	.
c58541_g1	c58541_g1_i10	PRGDB00000032	35	280	156	2	431	1192	196	475	5e-38	142	sp|C0LGE0|Y1765_ARATH^C0LGE0^Q:10-373,H:1-370^64.59%ID^E:6e-149^RecName: Full=Probable LRR receptor-like serine/threonine-protein kinase At1g07650;^Eukaryota; Viridiplantae; Streptophyta; Embryophyta; Tracheophyta; Spermatophyta; Magnoliophyta; eudicotyledons; Gunneridae; Pentapetalae; rosids; malvids; Brassicales; Brassicaceae; Camelineae; Arabidopsis	PF13516.1^LRR_6^Leucine Rich repeat^117-131^E:1.2`PF00560.28^LRR_1^Leucine Rich Repeat^119-140^E:0.072`PF13504.1^LRR_7^Leucine rich repeat^119-131^E:1.2`PF13516.1^LRR_6^Leucine Rich repeat^142-163^E:1.4`PF13504.1^LRR_7^Leucine rich repeat^142-154^E:1.4`PF13504.1^LRR_7^Leucine rich repeat^167-178^E:2000`PF00560.28^LRR_1^Leucine Rich Repeat^190-212^E:0.055`PF13516.1^LRR_6^Leucine Rich repeat^190-21…	COG0515^Serine Threonine protein kinase	GO:0016021^cellular_component^integral component of membrane`GO:0005524^molecular_function^ATP binding`GO:0004674^molecular_function^protein serine/threonine kinase activity	GO:0005515^molecular_function^protein binding	.	.
c58541_g1	c58541_g1_i11	PRGDB00000035	33.49	215	141	2	241	879	390	604	2e-24	102	sp|C0LGE0|Y1765_ARATH^C0LGE0^Q:1-173,H:137-310^69.54%ID^E:3e-63^RecName: Full=Probable LRR receptor-like serine/threonine-protein kinase At1g07650;^Eukaryota; Viridiplantae; Streptophyta; Embryophyta; Tracheophyta; Spermatophyta; Magnoliophyta; eudicotyledons; Gunneridae; Pentapetalae; rosids; malvids; Brassicales; Brassicaceae; Camelineae; Arabidopsis	PF13504.1^LRR_7^Leucine rich repeat^2-14^E:100`PF13504.1^LRR_7^Leucine rich repeat^26-38^E:99`PF00560.28^LRR_1^Leucine Rich Repeat^50-72^E:0.091`PF13516.1^LRR_6^Leucine Rich repeat^50-71^E:1.1`PF13504.1^LRR_7^Leucine rich repeat^50-66^E:4.5`PF13504.1^LRR_7^Leucine rich repeat^74-87^E:75`PF13504.1^LRR_7^Leucine rich repeat^100-110^E:1100`PF13504.1^LRR_7^Leucine rich repeat^121-129^E:3900`PF13504.1…	COG0515^Serine Threonine protein kinase	GO:0016021^cellular_component^integral component of membrane`GO:0005524^molecular_function^ATP binding`GO:0004674^molecular_function^protein serine/threonine kinase activity	GO:0005515^molecular_function^protein binding	.	.
c58541_g1	c58541_g1_i12	PRGDB00000032	35	280	156	2	592	1353	196	475	7e-38	142	sp|C0LGE0|Y1765_ARATH^C0LGE0^Q:10-372,H:2-370^64.77%ID^E:3e-150^RecName: Full=Probable LRR receptor-like serine/threonine-protein kinase At1g07650;^Eukaryota; Viridiplantae; Streptophyta; Embryophyta; Tracheophyta; Spermatophyta; Magnoliophyta; eudicotyledons; Gunneridae; Pentapetalae; rosids; malvids; Brassicales; Brassicaceae; Camelineae; Arabidopsis	PF13516.1^LRR_6^Leucine Rich repeat^116-130^E:1.2`PF00560.28^LRR_1^Leucine Rich Repeat^118-139^E:0.072`PF13504.1^LRR_7^Leucine rich repeat^118-130^E:1.2`PF13516.1^LRR_6^Leucine Rich repeat^141-162^E:1.4`PF13504.1^LRR_7^Leucine rich repeat^141-153^E:1.4`PF13504.1^LRR_7^Leucine rich repeat^166-177^E:2000`PF00560.28^LRR_1^Leucine Rich Repeat^189-211^E:0.055`PF13516.1^LRR_6^Leucine Rich repeat^189-21…	COG0515^Serine Threonine protein kinase	GO:0016021^cellular_component^integral component of membrane`GO:0005524^molecular_function^ATP binding`GO:0004674^molecular_function^protein serine/threonine kinase activity	GO:0005515^molecular_function^protein binding	.	.
c58541_g1	c58541_g1_i13	PRGDB00000032	39.9	203	114	4	241	834	246	445	6e-25	100	sp|C0LGE0|Y1765_ARATH^C0LGE0^Q:1-159,H:137-320^55.43%ID^E:5e-50^RecName: Full=Probable LRR receptor-like serine/threonine-protein kinase At1g07650;^Eukaryota; Viridiplantae; Streptophyta; Embryophyta; Tracheophyta; Spermatophyta; Magnoliophyta; eudicotyledons; Gunneridae; Pentapetalae; rosids; malvids; Brassicales; Brassicaceae; Camelineae; Arabidopsis	PF13504.1^LRR_7^Leucine rich repeat^2-14^E:97`PF13504.1^LRR_7^Leucine rich repeat^26-38^E:93`PF00560.28^LRR_1^Leucine Rich Repeat^50-72^E:0.086`PF13516.1^LRR_6^Leucine Rich repeat^50-71^E:1`PF13504.1^LRR_7^Leucine rich repeat^50-66^E:4.2`PF13504.1^LRR_7^Leucine rich repeat^74-86^E:580`PF13504.1^LRR_7^Leucine rich repeat^97-105^E:4100`PF13504.1^LRR_7^Leucine rich repeat^122-132^E:620`PF13516.1^LRR…	COG0515^Serine Threonine protein kinase	GO:0016021^cellular_component^integral component of membrane`GO:0005524^molecular_function^ATP binding`GO:0004674^molecular_function^protein serine/threonine kinase activity	GO:0005515^molecular_function^protein binding	.	.
c58541_g1	c58541_g1_i14	PRGDB00000032	35	280	156	2	600	1361	196	475	1e-37	142	sp|C0LGE0|Y1765_ARATH^C0LGE0^Q:10-373,H:1-370^64.59%ID^E:6e-149^RecName: Full=Probable LRR receptor-like serine/threonine-protein kinase At1g07650;^Eukaryota; Viridiplantae; Streptophyta; Embryophyta; Tracheophyta; Spermatophyta; Magnoliophyta; eudicotyledons; Gunneridae; Pentapetalae; rosids; malvids; Brassicales; Brassicaceae; Camelineae; Arabidopsis	PF13516.1^LRR_6^Leucine Rich repeat^117-131^E:1.2`PF00560.28^LRR_1^Leucine Rich Repeat^119-140^E:0.072`PF13504.1^LRR_7^Leucine rich repeat^119-131^E:1.2`PF13516.1^LRR_6^Leucine Rich repeat^142-163^E:1.4`PF13504.1^LRR_7^Leucine rich repeat^142-154^E:1.4`PF13504.1^LRR_7^Leucine rich repeat^167-178^E:2000`PF00560.28^LRR_1^Leucine Rich Repeat^190-212^E:0.055`PF13516.1^LRR_6^Leucine Rich repeat^190-21…	COG0515^Serine Threonine protein kinase	GO:0016021^cellular_component^integral component of membrane`GO:0005524^molecular_function^ATP binding`GO:0004674^molecular_function^protein serine/threonine kinase activity	GO:0005515^molecular_function^protein binding	.	.
c58598_g1	c58598_g1_i1	PRGDB00035721	32.92	325	193	4	2264	1305	431	735	6e-37	144	.	.	.	.	.	.	.
c58598_g1	c58598_g1_i2	PRGDB00035721	37.04	521	288	8	2241	715	431	923	2e-90	306	.	.	.	.	.	.	.
c58598_g1	c58598_g1_i3	PRGDB00061461	40.48	126	74	1	392	15	25	149	5e-20	84	.	.	.	.	.	.	.
c58598_g1	c58598_g1_i4	PRGDB00035721	37.35	514	282	8	2123	618	431	916	4e-90	304	.	.	.	.	.	.	.
c58598_g1	c58598_g1_i5	PRGDB00061461	40.83	120	70	1	767	408	25	143	3e-19	83.6	.	.	.	.	.	.	.
c58599_g1	c58599_g1_i1	PRGDB00061462	35.35	297	156	7	1102	308	274	566	6e-42	157	.	.	.	.	.	.	.
c58599_g1	c58599_g1_i2	PRGDB00061462	35.35	297	156	7	1102	308	274	566	6e-42	157	.	.	.	.	.	.	.
c58599_g1	c58599_g1_i3	PRGDB00061462	35.35	297	156	7	957	163	274	566	5e-42	157	.	.	.	.	.	.	.
c58617_g2	c58617_g2_i1	PRGDB00061461	86.61	366	48	1	1857	763	250	615	0	609	.	.	.	.	.	.	.
c58650_g3	c58650_g3_i1	PRGDB00000490	28.92	287	182	7	495	1298	402	685	1e-33	131	sp|Q944A7|Y4523_ARATH^Q944A7^Q:35-488,H:55-510^63.68%ID^E:0^RecName: Full=Probable serine/threonine-protein kinase At4g35230;^Eukaryota; Viridiplantae; Streptophyta; Embryophyta; Tracheophyta; Spermatophyta; Magnoliophyta; eudicotyledons; Gunneridae; Pentapetalae; rosids; malvids; Brassicales; Brassicaceae; Camelineae; Arabidopsis	PF07714.12^Pkinase_Tyr^Protein tyrosine kinase^69-304^E:2.9e-28`PF00069.20^Pkinase^Protein kinase domain^69-304^E:1.4e-23	.	GO:0016020^cellular_component^membrane`GO:0005886^cellular_component^plasma membrane`GO:0009506^cellular_component^plasmodesma`GO:0005773^cellular_component^vacuole`GO:0005524^molecular_function^ATP binding`GO:0005515^molecular_function^protein binding`GO:0004674^molecular_function^protein serine/threonine kinase activity`GO:0009742^biological_process^brassinosteroid mediated signaling pathway`GO…	GO:0004672^molecular_function^protein kinase activity`GO:0006468^biological_process^protein phosphorylation`GO:0005524^molecular_function^ATP binding	.	.
c58650_g3	c58650_g3_i2	PRGDB00000490	28.92	287	182	7	495	1298	402	685	1e-33	131	sp|Q944A7|Y4523_ARATH^Q944A7^Q:35-488,H:55-510^63.89%ID^E:0^RecName: Full=Probable serine/threonine-protein kinase At4g35230;^Eukaryota; Viridiplantae; Streptophyta; Embryophyta; Tracheophyta; Spermatophyta; Magnoliophyta; eudicotyledons; Gunneridae; Pentapetalae; rosids; malvids; Brassicales; Brassicaceae; Camelineae; Arabidopsis	PF07714.12^Pkinase_Tyr^Protein tyrosine kinase^69-304^E:2.9e-28`PF00069.20^Pkinase^Protein kinase domain^69-304^E:1.4e-23	.	GO:0016020^cellular_component^membrane`GO:0005886^cellular_component^plasma membrane`GO:0009506^cellular_component^plasmodesma`GO:0005773^cellular_component^vacuole`GO:0005524^molecular_function^ATP binding`GO:0005515^molecular_function^protein binding`GO:0004674^molecular_function^protein serine/threonine kinase activity`GO:0009742^biological_process^brassinosteroid mediated signaling pathway`GO…	GO:0004672^molecular_function^protein kinase activity`GO:0006468^biological_process^protein phosphorylation`GO:0005524^molecular_function^ATP binding	.	.
c58666_g1	c58666_g1_i1	PRGDB00000050	48.57	105	44	1	374	90	372	476	2e-65	96.7	.	.	.	.	.	.	.
c58666_g2	c58666_g2_i1	PRGDB00000045	33.83	133	77	2	1201	836	1331	1463	4e-31	80.9	.	.	.	.	.	.	.
c58666_g1	c58666_g1_i2	PRGDB00000038	45.37	108	50	1	682	386	259	366	3e-55	95.5	.	.	.	.	.	.	.
c58666_g1	c58666_g1_i3	PRGDB00000050	48.57	105	44	1	374	90	372	476	2e-65	96.7	.	.	.	.	.	.	.
c58666_g2	c58666_g2_i2	PRGDB00000045	40.5	121	67	4	966	613	1597	1715	6e-37	78.2	.	.	.	.	.	.	.
c58702_g1	c58702_g1_i3	PRGDB00000490	32.39	213	122	9	914	300	427	625	2e-19	86.3	.	.	.	.	.	.	.
c58702_g1	c58702_g1_i5	PRGDB00000490	31.34	217	123	9	1655	1041	443	645	1e-17	80.9	.	.	.	.	.	.	.
c58702_g1	c58702_g1_i6	PRGDB00000490	31.76	233	132	10	1700	1041	427	645	2e-20	90.5	.	.	.	.	.	.	.
c58702_g1	c58702_g1_i7	PRGDB00000490	31.34	217	123	9	1655	1041	443	645	2e-17	80.9	.	.	.	.	.	.	.
c58702_g1	c58702_g1_i8	PRGDB00000490	31.76	233	132	10	1700	1041	427	645	2e-20	90.5	.	.	.	.	.	.	.
c58800_g1	c58800_g1_i1	PRGDB00061461	41.61	298	168	4	1254	376	275	571	1e-65	227	.	.	.	.	.	.	.
c58800_g1	c58800_g1_i2	PRGDB00061461	38.84	327	167	5	1347	376	275	571	3e-62	218	.	.	.	.	.	.	.
c58870_g2	c58870_g2_i1	PRGDB00061455	26.15	325	195	8	1323	349	508	787	4e-22	94.7	.	.	.	.	.	.	.
c58870_g2	c58870_g2_i2	PRGDB00061455	26.15	325	195	8	1323	349	508	787	1e-21	94.7	sp|O80690|BGL46_ARATH^O80690^Q:40-128,H:416-504^58.43%ID^E:5e-34^RecName: Full=Beta-glucosidase 46;^Eukaryota; Viridiplantae; Streptophyta; Embryophyta; Tracheophyta; Spermatophyta; Magnoliophyta; eudicotyledons; Gunneridae; Pentapetalae; rosids; malvids; Brassicales; Brassicaceae; Camelineae; Arabidopsis	PF00232.13^Glyco_hydro_1^Glycosyl hydrolase family 1^51-132^E:1.4e-30	COG2723^beta-glucosidase	GO:0008422^molecular_function^beta-glucosidase activity`GO:0047782^molecular_function^coniferin beta-glucosidase activity`GO:0005975^biological_process^carbohydrate metabolic process`GO:0009809^biological_process^lignin biosynthetic process	GO:0004553^molecular_function^hydrolase activity, hydrolyzing O-glycosyl compounds`GO:0005975^biological_process^carbohydrate metabolic process	.	.
c58870_g2	c58870_g2_i3	PRGDB00061455	28.24	216	113	6	996	349	614	787	2e-17	67.4	.	.	.	.	.	.	.
c58923_g6	c58923_g6_i1	PRGDB00035719	34.04	379	170	6	325	1224	30	407	2e-53	187	sp|C0LGT6|EFR_ARATH^C0LGT6^Q:46-345,H:30-407^34.04%ID^E:5e-51^RecName: Full=LRR receptor-like serine/threonine-protein kinase EFR;^Eukaryota; Viridiplantae; Streptophyta; Embryophyta; Tracheophyta; Spermatophyta; Magnoliophyta; eudicotyledons; Gunneridae; Pentapetalae; rosids; malvids; Brassicales; Brassicaceae; Camelineae; Arabidopsis	PF08263.7^LRRNT_2^Leucine rich repeat N-terminal domain^46-85^E:7.4e-11`PF13504.1^LRR_7^Leucine rich repeat^95-107^E:15000`PF13516.1^LRR_6^Leucine Rich repeat^113-135^E:0.52`PF00560.28^LRR_1^Leucine Rich Repeat^116-137^E:0.032`PF13504.1^LRR_7^Leucine rich repeat^116-131^E:22`PF13504.1^LRR_7^Leucine rich repeat^139-155^E:1100`PF12799.2^LRR_4^Leucine Rich repeats (2 copies)^162-198^E:1.9e-06`PF1350…	COG0515^Serine Threonine protein kinase	GO:0016021^cellular_component^integral component of membrane`GO:0005524^molecular_function^ATP binding`GO:0005515^molecular_function^protein binding`GO:0004674^molecular_function^protein serine/threonine kinase activity`GO:0019199^molecular_function^transmembrane receptor protein kinase activity`GO:0010204^biological_process^defense response signaling pathway, resistance gene-independent`GO:00160…	GO:0005515^molecular_function^protein binding	.	.
c58923_g6	c58923_g6_i2	PRGDB00035719	34.38	416	192	7	325	1332	30	444	1e-60	209	sp|C0LGT6|EFR_ARATH^C0LGT6^Q:46-381,H:30-444^34.38%ID^E:3e-58^RecName: Full=LRR receptor-like serine/threonine-protein kinase EFR;^Eukaryota; Viridiplantae; Streptophyta; Embryophyta; Tracheophyta; Spermatophyta; Magnoliophyta; eudicotyledons; Gunneridae; Pentapetalae; rosids; malvids; Brassicales; Brassicaceae; Camelineae; Arabidopsis	PF08263.7^LRRNT_2^Leucine rich repeat N-terminal domain^46-85^E:9e-11`PF13504.1^LRR_7^Leucine rich repeat^95-107^E:15000`PF13516.1^LRR_6^Leucine Rich repeat^113-135^E:0.62`PF00560.28^LRR_1^Leucine Rich Repeat^116-137^E:0.038`PF13504.1^LRR_7^Leucine rich repeat^116-131^E:26`PF13504.1^LRR_7^Leucine rich repeat^139-155^E:1300`PF12799.2^LRR_4^Leucine Rich repeats (2 copies)^162-198^E:2.3e-06`PF13504.…	COG0515^Serine Threonine protein kinase	GO:0016021^cellular_component^integral component of membrane`GO:0005524^molecular_function^ATP binding`GO:0005515^molecular_function^protein binding`GO:0004674^molecular_function^protein serine/threonine kinase activity`GO:0019199^molecular_function^transmembrane receptor protein kinase activity`GO:0010204^biological_process^defense response signaling pathway, resistance gene-independent`GO:00160…	GO:0005515^molecular_function^protein binding	.	.
c58923_g6	c58923_g6_i3	PRGDB00000032	41.67	120	69	1	176	535	93	211	1e-20	84.7	.	.	.	.	.	.	.
c58923_g6	c58923_g6_i4	PRGDB00035719	34.38	416	192	7	310	1317	30	444	1e-60	209	sp|C0LGT6|EFR_ARATH^C0LGT6^Q:41-376,H:30-444^34.38%ID^E:3e-58^RecName: Full=LRR receptor-like serine/threonine-protein kinase EFR;^Eukaryota; Viridiplantae; Streptophyta; Embryophyta; Tracheophyta; Spermatophyta; Magnoliophyta; eudicotyledons; Gunneridae; Pentapetalae; rosids; malvids; Brassicales; Brassicaceae; Camelineae; Arabidopsis	PF08263.7^LRRNT_2^Leucine rich repeat N-terminal domain^41-80^E:8.8e-11`PF13504.1^LRR_7^Leucine rich repeat^90-102^E:15000`PF13516.1^LRR_6^Leucine Rich repeat^108-130^E:0.61`PF00560.28^LRR_1^Leucine Rich Repeat^111-132^E:0.038`PF13504.1^LRR_7^Leucine rich repeat^111-126^E:26`PF13504.1^LRR_7^Leucine rich repeat^134-150^E:1300`PF13504.1^LRR_7^Leucine rich repeat^157-174^E:11`PF13855.1^LRR_8^Leucine…	COG0515^Serine Threonine protein kinase	GO:0016021^cellular_component^integral component of membrane`GO:0005524^molecular_function^ATP binding`GO:0005515^molecular_function^protein binding`GO:0004674^molecular_function^protein serine/threonine kinase activity`GO:0019199^molecular_function^transmembrane receptor protein kinase activity`GO:0010204^biological_process^defense response signaling pathway, resistance gene-independent`GO:00160…	GO:0005515^molecular_function^protein binding	.	.
c58934_g5	c58934_g5_i2	PRGDB00000490	33.88	121	79	1	731	369	563	682	2e-18	79	.	.	.	.	.	.	.
c58936_g3	c58936_g3_i1	PRGDB00000035	42.28	123	67	3	631	269	757	877	2e-17	75.1	.	.	.	.	.	.	.
c58936_g3	c58936_g3_i2	PRGDB00000032	45.45	99	52	1	731	441	363	461	5e-16	71.2	.	.	.	.	.	.	.
c58936_g3	c58936_g3_i3	PRGDB00061461	30.58	291	185	4	1349	516	279	565	2e-43	160	.	.	.	.	.	.	.
c58936_g3	c58936_g3_i4	PRGDB00035721	26.9	699	374	19	2333	516	260	914	2e-54	198	.	.	.	.	.	.	.
c58936_g3	c58936_g3_i5	PRGDB00035721	27.27	671	375	18	2321	516	288	914	2e-54	198	.	.	.	.	.	.	.
c58936_g3	c58936_g3_i6	PRGDB00035721	26.9	699	374	19	2333	516	260	914	2e-54	198	.	.	.	.	.	.	.
c58978_g1	c58978_g1_i8	PRGDB00061455	50.31	159	76	2	478	2	511	666	2e-46	164	.	.	.	.	.	.	.
c58978_g1	c58978_g1_i9	PRGDB00061455	52.68	112	53	0	337	2	555	666	4e-36	132	.	.	.	.	.	.	.
c58983_g5	c58983_g5_i1	PRGDB00000043	42.97	128	66	2	360	734	163	286	5e-29	107	.	.	.	.	.	.	.
c58983_g5	c58983_g5_i2	PRGDB00000043	41.46	205	104	6	2	601	96	289	7e-47	154	sp|Q9LTC0|Y5707_ARATH^Q9LTC0^Q:1-187,H:148-331^66.31%ID^E:1e-88^RecName: Full=Probable receptor-like protein kinase At5g47070;^Eukaryota; Viridiplantae; Streptophyta; Embryophyta; Tracheophyta; Spermatophyta; Magnoliophyta; eudicotyledons; Gunneridae; Pentapetalae; rosids; malvids; Brassicales; Brassicaceae; Camelineae; Arabidopsis	PF07714.12^Pkinase_Tyr^Protein tyrosine kinase^1-151^E:1.3e-30`PF00069.20^Pkinase^Protein kinase domain^3-175^E:1.1e-32	COG0515^Serine Threonine protein kinase	GO:0005886^cellular_component^plasma membrane`GO:0005524^molecular_function^ATP binding`GO:0004674^molecular_function^protein serine/threonine kinase activity	GO:0004672^molecular_function^protein kinase activity`GO:0006468^biological_process^protein phosphorylation`GO:0005524^molecular_function^ATP binding	.	.
c59019_g1	c59019_g1_i1	PRGDB00035721	82.14	56	10	0	84	251	27	82	3e-37	99	.	.	.	.	.	.	.
c59019_g1	c59019_g1_i2	PRGDB00035721	68.49	73	22	1	700	915	10	82	2e-37	103	.	.	.	.	.	.	.
c59019_g1	c59019_g1_i3	PRGDB00035721	69.74	76	22	1	35	259	7	82	1e-40	110	.	.	.	.	.	.	.
c59019_g1	c59019_g1_i4	PRGDB00035721	68.49	73	22	1	446	661	10	82	1e-37	103	.	.	.	.	.	.	.
c59019_g1	c59019_g1_i5	PRGDB00035721	79.17	48	10	0	746	889	26	73	9e-20	86.7	.	.	.	.	.	.	.
c59019_g1	c59019_g1_i6	PRGDB00035721	76.39	72	17	0	746	961	26	97	1e-29	114	.	.	.	.	.	.	.
c59019_g1	c59019_g1_i7	PRGDB00035721	65.28	72	24	1	20	232	2	73	8e-26	100	.	.	.	.	.	.	.
c59019_g1	c59019_g1_i8	PRGDB00035721	67.19	64	20	1	700	888	10	73	8e-22	92	.	.	.	.	.	.	.
c59019_g1	c59019_g1_i9	PRGDB00035721	68.49	73	22	1	700	915	10	82	5e-38	103	.	.	.	.	.	.	.
c59044_g1	c59044_g1_i1	PRGDB00061462	40.46	131	75	3	2	385	435	565	7e-26	102	sp|C0LGH2|Y1561_ARATH^C0LGH2^Q:2-180,H:836-1016^46.2%ID^E:1e-41^RecName: Full=Probable LRR receptor-like serine/threonine-protein kinase At1g56130;^Eukaryota; Viridiplantae; Streptophyta; Embryophyta; Tracheophyta; Spermatophyta; Magnoliophyta; eudicotyledons; Gunneridae; Pentapetalae; rosids; malvids; Brassicales; Brassicaceae; Camelineae; Arabidopsis	PF07714.12^Pkinase_Tyr^Protein tyrosine kinase^1-128^E:2.6e-10`PF00069.20^Pkinase^Protein kinase domain^2-60^E:4.7e-11	COG0515^Serine Threonine protein kinase	GO:0016021^cellular_component^integral component of membrane`GO:0005886^cellular_component^plasma membrane`GO:0005524^molecular_function^ATP binding`GO:0004674^molecular_function^protein serine/threonine kinase activity	GO:0004672^molecular_function^protein kinase activity`GO:0006468^biological_process^protein phosphorylation`GO:0005524^molecular_function^ATP binding	.	.
c59044_g1	c59044_g1_i2	PRGDB00061462	40.46	131	75	3	2	385	435	565	3e-25	100	sp|C0LGH2|Y1561_ARATH^C0LGH2^Q:2-180,H:836-1016^46.2%ID^E:8e-41^RecName: Full=Probable LRR receptor-like serine/threonine-protein kinase At1g56130;^Eukaryota; Viridiplantae; Streptophyta; Embryophyta; Tracheophyta; Spermatophyta; Magnoliophyta; eudicotyledons; Gunneridae; Pentapetalae; rosids; malvids; Brassicales; Brassicaceae; Camelineae; Arabidopsis	PF07714.12^Pkinase_Tyr^Protein tyrosine kinase^1-128^E:1e-10`PF00069.20^Pkinase^Protein kinase domain^2-59^E:5e-11	COG0515^Serine Threonine protein kinase	GO:0016021^cellular_component^integral component of membrane`GO:0005886^cellular_component^plasma membrane`GO:0005524^molecular_function^ATP binding`GO:0004674^molecular_function^protein serine/threonine kinase activity	GO:0004672^molecular_function^protein kinase activity`GO:0006468^biological_process^protein phosphorylation`GO:0005524^molecular_function^ATP binding	.	.
c59044_g2	c59044_g2_i1	PRGDB00061461	48.51	134	68	1	1358	1756	308	441	3e-31	122	.	.	.	.	.	.	.
c59044_g2	c59044_g2_i2	PRGDB00061455	46.62	133	70	1	342	740	538	669	1e-33	124	.	.	.	.	.	.	.
c59044_g2	c59044_g2_i4	PRGDB00061462	50.28	181	88	2	328	867	262	441	1e-48	166	sp|P85193|PK01_HELAN^P85193^Q:5-196,H:10-200^50%ID^E:3e-59^RecName: Full=Putative serine/threonine-protein kinase;^Eukaryota; Viridiplantae; Streptophyta; Embryophyta; Tracheophyta; Spermatophyta; Magnoliophyta; eudicotyledons; Gunneridae; Pentapetalae; asterids; campanulids; Asterales; Asteraceae; Asteroideae; Heliantheae alliance; Heliantheae; Helianthus	PF07714.12^Pkinase_Tyr^Protein tyrosine kinase^50-196^E:1.5e-34`PF00069.20^Pkinase^Protein kinase domain^50-196^E:1.4e-33	.	GO:0005524^molecular_function^ATP binding`GO:0004674^molecular_function^protein serine/threonine kinase activity	GO:0004672^molecular_function^protein kinase activity`GO:0006468^biological_process^protein phosphorylation`GO:0005524^molecular_function^ATP binding	.	.
c59044_g3	c59044_g3_i1	PRGDB00000043	48.51	134	66	1	210	611	57	187	1e-33	119	.	.	.	.	.	.	.
c59045_g1	c59045_g1_i1	PRGDB00061470	54.57	372	167	2	241	1353	49	419	1e-130	422	sp|Q76CU2|PDR1_TOBAC^Q76CU2^Q:1-251,H:483-733^65.34%ID^E:1e-115^RecName: Full=Pleiotropic drug resistance protein 1;^Eukaryota; Viridiplantae; Streptophyta; Embryophyta; Tracheophyta; Spermatophyta; Magnoliophyta; eudicotyledons; Gunneridae; Pentapetalae; asterids; lamiids; Solanales; Solanaceae; Nicotianoideae; Nicotianeae; Nicotiana	PF01061.19^ABC2_membrane^ABC-2 type transporter^31-243^E:2.7e-41	.	GO:0016021^cellular_component^integral component of membrane`GO:0005524^molecular_function^ATP binding`GO:0016887^molecular_function^ATPase activity`GO:0006810^biological_process^transport	GO:0016020^cellular_component^membrane	.	.
c59045_g2	c59045_g2_i1	PRGDB00061470	51.64	213	100	2	2	640	359	568	2e-73	238	sp|Q76CU2|PDR1_TOBAC^Q76CU2^Q:1-213,H:385-597^77.46%ID^E:3e-113^RecName: Full=Pleiotropic drug resistance protein 1;^Eukaryota; Viridiplantae; Streptophyta; Embryophyta; Tracheophyta; Spermatophyta; Magnoliophyta; eudicotyledons; Gunneridae; Pentapetalae; asterids; lamiids; Solanales; Solanaceae; Nicotianoideae; Nicotianeae; Nicotiana	PF01061.19^ABC2_membrane^ABC-2 type transporter^129-213^E:1.8e-10	.	GO:0016021^cellular_component^integral component of membrane`GO:0005524^molecular_function^ATP binding`GO:0016887^molecular_function^ATPase activity`GO:0006810^biological_process^transport	GO:0016020^cellular_component^membrane	.	.
c59045_g1	c59045_g1_i2	PRGDB00061470	48.04	664	338	5	242	2224	49	708	0	667	sp|Q76CU2|PDR1_TOBAC^Q76CU2^Q:19-673,H:79-733^74.35%ID^E:0^RecName: Full=Pleiotropic drug resistance protein 1;^Eukaryota; Viridiplantae; Streptophyta; Embryophyta; Tracheophyta; Spermatophyta; Magnoliophyta; eudicotyledons; Gunneridae; Pentapetalae; asterids; lamiids; Solanales; Solanaceae; Nicotianoideae; Nicotianeae; Nicotiana	PF14510.1^ABC_trans_N^ABC-transporter extracellular N-terminal^21-94^E:3.9e-16`PF00005.22^ABC_tran^ABC transporter^117-299^E:4.6e-15`PF01061.19^ABC2_membrane^ABC-2 type transporter^453-665^E:3.6e-40	.	GO:0016021^cellular_component^integral component of membrane`GO:0005524^molecular_function^ATP binding`GO:0016887^molecular_function^ATPase activity`GO:0006810^biological_process^transport	GO:0005524^molecular_function^ATP binding`GO:0016887^molecular_function^ATPase activity`GO:0016020^cellular_component^membrane	.	.
c59114_g1	c59114_g1_i1	PRGDB00061455	30.41	730	445	22	3402	1291	110	802	3e-79	274	.	PF01535.15^PPR^PPR repeat^25-47^E:0.14	.	.	.	.	.
c59114_g1	c59114_g1_i2	PRGDB00061455	30.41	730	445	22	3473	1362	110	802	4e-79	274	.	.	.	.	.	.	.
c59314_g1	c59314_g1_i1	PRGDB00035721	41.38	87	48	2	666	926	738	821	4e-38	75.9	sp|Q3E9X6|CRK21_ARATH^Q3E9X6^Q:11-139,H:322-452^56.49%ID^E:2e-39^RecName: Full=Cysteine-rich receptor-like protein kinase 21;^Eukaryota; Viridiplantae; Streptophyta; Embryophyta; Tracheophyta; Spermatophyta; Magnoliophyta; eudicotyledons; Gunneridae; Pentapetalae; rosids; malvids; Brassicales; Brassicaceae; Camelineae; Arabidopsis	PF00069.20^Pkinase^Protein kinase domain^52-136^E:5.9e-12`PF07714.12^Pkinase_Tyr^Protein tyrosine kinase^53-135^E:4.4e-17	COG0515^Serine Threonine protein kinase	GO:0016021^cellular_component^integral component of membrane`GO:0005739^cellular_component^mitochondrion`GO:0005524^molecular_function^ATP binding`GO:0004674^molecular_function^protein serine/threonine kinase activity	GO:0004672^molecular_function^protein kinase activity`GO:0005524^molecular_function^ATP binding`GO:0006468^biological_process^protein phosphorylation	.	.
c59314_g1	c59314_g1_i2	PRGDB00061455	39.36	188	112	2	648	1208	605	791	3e-57	142	sp|Q8GYA4|CRK10_ARATH^Q8GYA4^Q:1-117,H:517-634^51.69%ID^E:6e-33^RecName: Full=Cysteine-rich receptor-like protein kinase 10;^Eukaryota; Viridiplantae; Streptophyta; Embryophyta; Tracheophyta; Spermatophyta; Magnoliophyta; eudicotyledons; Gunneridae; Pentapetalae; rosids; malvids; Brassicales; Brassicaceae; Camelineae; Arabidopsis	PF07714.12^Pkinase_Tyr^Protein tyrosine kinase^1-99^E:5.2e-07	COG0515^Serine Threonine protein kinase	GO:0016021^cellular_component^integral component of membrane`GO:0005886^cellular_component^plasma membrane`GO:0005524^molecular_function^ATP binding`GO:0004674^molecular_function^protein serine/threonine kinase activity	GO:0004672^molecular_function^protein kinase activity`GO:0006468^biological_process^protein phosphorylation	.	.
c59314_g1	c59314_g1_i3	PRGDB00061455	45.99	187	94	5	378	935	511	691	1e-42	157	sp|Q9SXB4|Y1130_ARATH^Q9SXB4^Q:37-215,H:496-674^63.13%ID^E:1e-71^RecName: Full=G-type lectin S-receptor-like serine/threonine-protein kinase At1g11300;^Eukaryota; Viridiplantae; Streptophyta; Embryophyta; Tracheophyta; Spermatophyta; Magnoliophyta; eudicotyledons; Gunneridae; Pentapetalae; rosids; malvids; Brassicales; Brassicaceae; Camelineae; Arabidopsis	PF00069.20^Pkinase^Protein kinase domain^52-212^E:6e-35`PF07714.12^Pkinase_Tyr^Protein tyrosine kinase^53-203^E:3.1e-34	COG0515^Serine Threonine protein kinase	GO:0016021^cellular_component^integral component of membrane`GO:0005886^cellular_component^plasma membrane`GO:0005524^molecular_function^ATP binding`GO:0005516^molecular_function^calmodulin binding`GO:0004674^molecular_function^protein serine/threonine kinase activity`GO:0048544^biological_process^recognition of pollen	GO:0004672^molecular_function^protein kinase activity`GO:0005524^molecular_function^ATP binding`GO:0006468^biological_process^protein phosphorylation	.	.
c59314_g1	c59314_g1_i4	PRGDB00061455	42.46	285	158	5	378	1226	511	791	5e-65	223	sp|Q8GYA4|CRK10_ARATH^Q8GYA4^Q:11-335,H:309-634^53.99%ID^E:4e-118^RecName: Full=Cysteine-rich receptor-like protein kinase 10;^Eukaryota; Viridiplantae; Streptophyta; Embryophyta; Tracheophyta; Spermatophyta; Magnoliophyta; eudicotyledons; Gunneridae; Pentapetalae; rosids; malvids; Brassicales; Brassicaceae; Camelineae; Arabidopsis	PF00069.20^Pkinase^Protein kinase domain^52-255^E:8.8e-46`PF07714.12^Pkinase_Tyr^Protein tyrosine kinase^53-267^E:1.7e-46	COG0515^Serine Threonine protein kinase	GO:0016021^cellular_component^integral component of membrane`GO:0005886^cellular_component^plasma membrane`GO:0005524^molecular_function^ATP binding`GO:0004674^molecular_function^protein serine/threonine kinase activity	GO:0004672^molecular_function^protein kinase activity`GO:0005524^molecular_function^ATP binding`GO:0006468^biological_process^protein phosphorylation	.	.
c59314_g1	c59314_g1_i5	PRGDB00061455	48.48	99	48	2	248	544	511	606	2e-37	93.2	sp|Q3E9X6|CRK21_ARATH^Q3E9X6^Q:11-139,H:322-452^56.49%ID^E:2e-39^RecName: Full=Cysteine-rich receptor-like protein kinase 21;^Eukaryota; Viridiplantae; Streptophyta; Embryophyta; Tracheophyta; Spermatophyta; Magnoliophyta; eudicotyledons; Gunneridae; Pentapetalae; rosids; malvids; Brassicales; Brassicaceae; Camelineae; Arabidopsis	PF00069.20^Pkinase^Protein kinase domain^52-136^E:5.9e-12`PF07714.12^Pkinase_Tyr^Protein tyrosine kinase^53-135^E:4.4e-17	COG0515^Serine Threonine protein kinase	GO:0016021^cellular_component^integral component of membrane`GO:0005739^cellular_component^mitochondrion`GO:0005524^molecular_function^ATP binding`GO:0004674^molecular_function^protein serine/threonine kinase activity	GO:0004672^molecular_function^protein kinase activity`GO:0005524^molecular_function^ATP binding`GO:0006468^biological_process^protein phosphorylation	.	.
c59318_g1	c59318_g1_i1	PRGDB00035721	39.34	183	110	1	621	76	638	820	3e-40	147	.	.	.	.	.	.	.
c59318_g1	c59318_g1_i3	PRGDB00061461	38.31	295	168	6	1210	353	274	563	1e-56	197	.	.	.	.	.	.	.
c59318_g1	c59318_g1_i4	PRGDB00061461	38.31	295	168	6	1247	390	274	563	2e-56	197	.	.	.	.	.	.	.
c59318_g1	c59318_g1_i5	PRGDB00061461	38.14	291	174	5	1247	390	274	563	9e-57	197	.	.	.	.	.	.	.
c59533_g1	c59533_g1_i1	PRGDB00000043	48.91	137	66	2	2	409	113	246	4e-38	136	sp|C0LGN2|Y3148_ARATH^C0LGN2^Q:1-154,H:744-898^60%ID^E:3e-51^RecName: Full=Probable leucine-rich repeat receptor-like serine/threonine-protein kinase At3g14840;^Eukaryota; Viridiplantae; Streptophyta; Embryophyta; Tracheophyta; Spermatophyta; Magnoliophyta; eudicotyledons; Gunneridae; Pentapetalae; rosids; malvids; Brassicales; Brassicaceae; Camelineae; Arabidopsis	PF07714.12^Pkinase_Tyr^Protein tyrosine kinase^2-127^E:3.5e-24`PF00069.20^Pkinase^Protein kinase domain^4-139^E:4.2e-29	COG0515^Serine Threonine protein kinase	GO:0016021^cellular_component^integral component of membrane`GO:0005886^cellular_component^plasma membrane`GO:0005524^molecular_function^ATP binding`GO:0004674^molecular_function^protein serine/threonine kinase activity	GO:0004672^molecular_function^protein kinase activity`GO:0006468^biological_process^protein phosphorylation`GO:0005524^molecular_function^ATP binding	.	.
c59533_g1	c59533_g1_i4	PRGDB00061461	42.38	210	109	2	2	610	364	568	2e-48	175	sp|C0LGH2|Y1561_ARATH^C0LGH2^Q:1-219,H:766-980^55.25%ID^E:8e-69^RecName: Full=Probable LRR receptor-like serine/threonine-protein kinase At1g56130;^Eukaryota; Viridiplantae; Streptophyta; Embryophyta; Tracheophyta; Spermatophyta; Magnoliophyta; eudicotyledons; Gunneridae; Pentapetalae; rosids; malvids; Brassicales; Brassicaceae; Camelineae; Arabidopsis	PF07714.12^Pkinase_Tyr^Protein tyrosine kinase^2-200^E:5.2e-26`PF00069.20^Pkinase^Protein kinase domain^4-198^E:1.3e-29	COG0515^Serine Threonine protein kinase	GO:0016021^cellular_component^integral component of membrane`GO:0005886^cellular_component^plasma membrane`GO:0005524^molecular_function^ATP binding`GO:0004674^molecular_function^protein serine/threonine kinase activity	GO:0004672^molecular_function^protein kinase activity`GO:0006468^biological_process^protein phosphorylation`GO:0005524^molecular_function^ATP binding	.	.
c59533_g1	c59533_g1_i5	PRGDB00061461	42.11	209	109	2	2	607	364	567	5e-52	174	sp|C0LGN2|Y3148_ARATH^C0LGN2^Q:1-202,H:744-945^55.94%ID^E:2e-64^RecName: Full=Probable leucine-rich repeat receptor-like serine/threonine-protein kinase At3g14840;^Eukaryota; Viridiplantae; Streptophyta; Embryophyta; Tracheophyta; Spermatophyta; Magnoliophyta; eudicotyledons; Gunneridae; Pentapetalae; rosids; malvids; Brassicales; Brassicaceae; Camelineae; Arabidopsis	PF07714.12^Pkinase_Tyr^Protein tyrosine kinase^2-200^E:4.5e-26`PF00069.20^Pkinase^Protein kinase domain^4-196^E:7.9e-30	COG0515^Serine Threonine protein kinase	GO:0016021^cellular_component^integral component of membrane`GO:0005886^cellular_component^plasma membrane`GO:0005524^molecular_function^ATP binding`GO:0004674^molecular_function^protein serine/threonine kinase activity	GO:0004672^molecular_function^protein kinase activity`GO:0006468^biological_process^protein phosphorylation`GO:0005524^molecular_function^ATP binding	.	.
c59533_g1	c59533_g1_i6	PRGDB00061461	41.9	210	110	2	2	610	364	568	3e-47	172	sp|C0LGH2|Y1561_ARATH^C0LGH2^Q:1-219,H:766-980^54.79%ID^E:2e-67^RecName: Full=Probable LRR receptor-like serine/threonine-protein kinase At1g56130;^Eukaryota; Viridiplantae; Streptophyta; Embryophyta; Tracheophyta; Spermatophyta; Magnoliophyta; eudicotyledons; Gunneridae; Pentapetalae; rosids; malvids; Brassicales; Brassicaceae; Camelineae; Arabidopsis	PF07714.12^Pkinase_Tyr^Protein tyrosine kinase^2-200^E:1.2e-25`PF00069.20^Pkinase^Protein kinase domain^4-198^E:7.8e-30	COG0515^Serine Threonine protein kinase	GO:0016021^cellular_component^integral component of membrane`GO:0005886^cellular_component^plasma membrane`GO:0005524^molecular_function^ATP binding`GO:0004674^molecular_function^protein serine/threonine kinase activity	GO:0004672^molecular_function^protein kinase activity`GO:0006468^biological_process^protein phosphorylation`GO:0005524^molecular_function^ATP binding	.	.
c59533_g1	c59533_g1_i7	PRGDB00061461	41.9	210	110	2	2	610	364	568	2e-47	172	sp|C0LGH2|Y1561_ARATH^C0LGH2^Q:1-219,H:766-980^54.79%ID^E:2e-67^RecName: Full=Probable LRR receptor-like serine/threonine-protein kinase At1g56130;^Eukaryota; Viridiplantae; Streptophyta; Embryophyta; Tracheophyta; Spermatophyta; Magnoliophyta; eudicotyledons; Gunneridae; Pentapetalae; rosids; malvids; Brassicales; Brassicaceae; Camelineae; Arabidopsis	PF07714.12^Pkinase_Tyr^Protein tyrosine kinase^2-200^E:1.2e-25`PF00069.20^Pkinase^Protein kinase domain^4-198^E:7.8e-30	COG0515^Serine Threonine protein kinase	GO:0016021^cellular_component^integral component of membrane`GO:0005886^cellular_component^plasma membrane`GO:0005524^molecular_function^ATP binding`GO:0004674^molecular_function^protein serine/threonine kinase activity	GO:0004672^molecular_function^protein kinase activity`GO:0006468^biological_process^protein phosphorylation`GO:0005524^molecular_function^ATP binding	.	.
c59533_g2	c59533_g2_i1	PRGDB00061461	46.07	89	47	1	264	1	276	364	7e-21	85.1	.	.	.	.	.	.	.
c59533_g2	c59533_g2_i3	PRGDB00061461	46.07	89	47	1	264	1	276	364	7e-19	85.1	.	.	.	.	.	.	.
c59533_g2	c59533_g2_i4	PRGDB00061461	48.72	78	39	1	238	8	279	356	3e-19	80.1	.	.	.	.	.	.	.
c59533_g2	c59533_g2_i5	PRGDB00061461	42.86	98	55	1	291	1	267	364	5e-21	84.7	.	.	.	.	.	.	.
c59533_g2	c59533_g2_i6	PRGDB00061462	37.5	112	64	3	331	8	247	356	1e-17	80.9	.	.	.	.	.	.	.
c59533_g3	c59533_g3_i1	PRGDB00061470	36.07	280	164	8	903	94	829	1103	4e-44	159	.	.	.	.	.	.	.
c59576_g3	c59576_g3_i1	PRGDB00035713	42.13	178	92	4	2078	2608	799	966	1e-20	91.3	.	.	.	.	.	.	.
c59576_g3	c59576_g3_i2	PRGDB00035713	42.13	178	92	4	2495	3025	799	966	2e-20	91.3	.	.	.	.	.	.	.
c59576_g5	c59576_g5_i1	PRGDB00035713	40.45	220	126	4	242	895	798	1014	3e-43	140	.	.	.	.	.	.	.
c59576_g3	c59576_g3_i3	PRGDB00035713	42.13	178	92	4	1962	2492	799	966	1e-20	91.3	.	.	.	.	.	.	.
c59616_g1	c59616_g1_i1	PRGDB00000490	43.71	151	81	1	2645	2193	473	619	7e-32	127	.	PF07714.12^Pkinase_Tyr^Protein tyrosine kinase^9-71^E:2.6e-05	.	.	GO:0004672^molecular_function^protein kinase activity`GO:0006468^biological_process^protein phosphorylation	.	.
c59616_g1	c59616_g1_i2	PRGDB00000490	37.8	246	143	4	2924	2193	382	619	5e-39	150	.	PF07714.12^Pkinase_Tyr^Protein tyrosine kinase^9-71^E:2.6e-05	.	.	GO:0004672^molecular_function^protein kinase activity`GO:0006468^biological_process^protein phosphorylation	.	.
c59616_g1	c59616_g1_i3	PRGDB00000490	37.96	245	142	4	2921	2193	383	619	7e-39	149	.	PF07714.12^Pkinase_Tyr^Protein tyrosine kinase^9-71^E:2.6e-05	.	.	GO:0004672^molecular_function^protein kinase activity`GO:0006468^biological_process^protein phosphorylation	.	.
c59616_g1	c59616_g1_i4	PRGDB00000490	37.96	245	142	4	2811	2083	383	619	7e-39	149	.	PF07714.12^Pkinase_Tyr^Protein tyrosine kinase^9-71^E:2.6e-05	.	.	GO:0004672^molecular_function^protein kinase activity`GO:0006468^biological_process^protein phosphorylation	.	.
c59616_g1	c59616_g1_i5	PRGDB00000490	37.96	245	142	4	2921	2193	383	619	7e-39	149	.	PF07714.12^Pkinase_Tyr^Protein tyrosine kinase^9-71^E:2.6e-05	.	.	GO:0004672^molecular_function^protein kinase activity`GO:0006468^biological_process^protein phosphorylation	.	.
c59627_g1	c59627_g1_i1	PRGDB00061470	40.72	167	96	2	1	495	1237	1402	3e-30	112	sp|Q9M9E1|AB40G_ARATH^Q9M9E1^Q:1-165,H:1260-1423^62.42%ID^E:2e-66^RecName: Full=ABC transporter G family member 40;^Eukaryota; Viridiplantae; Streptophyta; Embryophyta; Tracheophyta; Spermatophyta; Magnoliophyta; eudicotyledons; Gunneridae; Pentapetalae; rosids; malvids; Brassicales; Brassicaceae; Camelineae; Arabidopsis	PF01061.19^ABC2_membrane^ABC-2 type transporter^2-105^E:1.8e-26	COG1131^(ABC) transporter	GO:0016021^cellular_component^integral component of membrane`GO:0005886^cellular_component^plasma membrane`GO:0005524^molecular_function^ATP binding`GO:0016887^molecular_function^ATPase activity`GO:0080168^biological_process^abscisic acid transport`GO:0006952^biological_process^defense response`GO:0006855^biological_process^drug transmembrane transport`GO:0015692^biological_process^lead ion trans…	GO:0016020^cellular_component^membrane	.	.
c59627_g1	c59627_g1_i2	PRGDB00061470	40.54	185	109	1	1	552	1218	1402	3e-33	124	sp|Q9M9E1|AB40G_ARATH^Q9M9E1^Q:1-184,H:1241-1423^65.76%ID^E:2e-77^RecName: Full=ABC transporter G family member 40;^Eukaryota; Viridiplantae; Streptophyta; Embryophyta; Tracheophyta; Spermatophyta; Magnoliophyta; eudicotyledons; Gunneridae; Pentapetalae; rosids; malvids; Brassicales; Brassicaceae; Camelineae; Arabidopsis	PF01061.19^ABC2_membrane^ABC-2 type transporter^1-124^E:1.2e-32	COG1131^(ABC) transporter	GO:0016021^cellular_component^integral component of membrane`GO:0005886^cellular_component^plasma membrane`GO:0005524^molecular_function^ATP binding`GO:0016887^molecular_function^ATPase activity`GO:0080168^biological_process^abscisic acid transport`GO:0006952^biological_process^defense response`GO:0006855^biological_process^drug transmembrane transport`GO:0015692^biological_process^lead ion trans…	GO:0016020^cellular_component^membrane	.	.
c59627_g1	c59627_g1_i3	PRGDB00061470	40.4	151	87	2	80	526	1253	1402	5e-27	103	sp|Q9M9E1|AB40G_ARATH^Q9M9E1^Q:1-175,H:1250-1423^64%ID^E:7e-73^RecName: Full=ABC transporter G family member 40;^Eukaryota; Viridiplantae; Streptophyta; Embryophyta; Tracheophyta; Spermatophyta; Magnoliophyta; eudicotyledons; Gunneridae; Pentapetalae; rosids; malvids; Brassicales; Brassicaceae; Camelineae; Arabidopsis	PF01061.19^ABC2_membrane^ABC-2 type transporter^1-115^E:5.5e-31	COG1131^(ABC) transporter	GO:0016021^cellular_component^integral component of membrane`GO:0005886^cellular_component^plasma membrane`GO:0005524^molecular_function^ATP binding`GO:0016887^molecular_function^ATPase activity`GO:0080168^biological_process^abscisic acid transport`GO:0006952^biological_process^defense response`GO:0006855^biological_process^drug transmembrane transport`GO:0015692^biological_process^lead ion trans…	GO:0016020^cellular_component^membrane	.	.
c59627_g1	c59627_g1_i4	PRGDB00061470	38.38	185	113	1	1	552	1218	1402	1e-31	120	sp|Q9M9E1|AB40G_ARATH^Q9M9E1^Q:1-184,H:1241-1423^65.22%ID^E:1e-78^RecName: Full=ABC transporter G family member 40;^Eukaryota; Viridiplantae; Streptophyta; Embryophyta; Tracheophyta; Spermatophyta; Magnoliophyta; eudicotyledons; Gunneridae; Pentapetalae; rosids; malvids; Brassicales; Brassicaceae; Camelineae; Arabidopsis	PF01061.19^ABC2_membrane^ABC-2 type transporter^1-124^E:3.5e-32	COG1131^(ABC) transporter	GO:0016021^cellular_component^integral component of membrane`GO:0005886^cellular_component^plasma membrane`GO:0005524^molecular_function^ATP binding`GO:0016887^molecular_function^ATPase activity`GO:0080168^biological_process^abscisic acid transport`GO:0006952^biological_process^defense response`GO:0006855^biological_process^drug transmembrane transport`GO:0015692^biological_process^lead ion trans…	GO:0016020^cellular_component^membrane	.	.
c59627_g1	c59627_g1_i5	PRGDB00061470	35.25	122	78	1	2	364	1281	1402	2e-17	75.5	sp|Q8GU88|PDR7_ORYSJ^Q8GU88^Q:1-121,H:1325-1444^61.98%ID^E:6e-45^RecName: Full=Putative pleiotropic drug resistance protein 7;^Eukaryota; Viridiplantae; Streptophyta; Embryophyta; Tracheophyta; Spermatophyta; Magnoliophyta; Liliopsida; Poales; Poaceae; BEP clade; Ehrhartoideae; Oryzeae; Oryza	PF01061.19^ABC2_membrane^ABC-2 type transporter^1-61^E:2.2e-14	COG1131^(ABC) transporter	GO:0016021^cellular_component^integral component of membrane`GO:0005524^molecular_function^ATP binding`GO:0016887^molecular_function^ATPase activity`GO:0006810^biological_process^transport	GO:0016020^cellular_component^membrane	.	.
c59627_g1	c59627_g1_i6	PRGDB00061470	36.67	120	75	1	73	429	1283	1402	1e-17	76.6	sp|Q8GU89|PDR4_ORYSJ^Q8GU89^Q:2-143,H:1310-1450^61.97%ID^E:2e-54^RecName: Full=Pleiotropic drug resistance protein 4;^Eukaryota; Viridiplantae; Streptophyta; Embryophyta; Tracheophyta; Spermatophyta; Magnoliophyta; Liliopsida; Poales; Poaceae; BEP clade; Ehrhartoideae; Oryzeae; Oryza	PF01061.19^ABC2_membrane^ABC-2 type transporter^2-83^E:2.6e-20	COG1131^(ABC) transporter	GO:0016021^cellular_component^integral component of membrane`GO:0005524^molecular_function^ATP binding`GO:0016887^molecular_function^ATPase activity`GO:0006810^biological_process^transport	GO:0016020^cellular_component^membrane	.	.
c59627_g1	c59627_g1_i7	PRGDB00061470	36.67	120	75	1	73	429	1283	1402	9e-18	76.6	sp|Q8GU89|PDR4_ORYSJ^Q8GU89^Q:2-143,H:1310-1450^61.97%ID^E:2e-54^RecName: Full=Pleiotropic drug resistance protein 4;^Eukaryota; Viridiplantae; Streptophyta; Embryophyta; Tracheophyta; Spermatophyta; Magnoliophyta; Liliopsida; Poales; Poaceae; BEP clade; Ehrhartoideae; Oryzeae; Oryza	PF01061.19^ABC2_membrane^ABC-2 type transporter^2-83^E:2.6e-20	COG1131^(ABC) transporter	GO:0016021^cellular_component^integral component of membrane`GO:0005524^molecular_function^ATP binding`GO:0016887^molecular_function^ATPase activity`GO:0006810^biological_process^transport	GO:0016020^cellular_component^membrane	.	.
c59627_g1	c59627_g1_i8	PRGDB00061470	40.93	193	113	1	2	577	1210	1402	1e-42	150	sp|Q9M9E1|AB40G_ARATH^Q9M9E1^Q:1-192,H:1233-1423^64.06%ID^E:1e-80^RecName: Full=ABC transporter G family member 40;^Eukaryota; Viridiplantae; Streptophyta; Embryophyta; Tracheophyta; Spermatophyta; Magnoliophyta; eudicotyledons; Gunneridae; Pentapetalae; rosids; malvids; Brassicales; Brassicaceae; Camelineae; Arabidopsis	PF01061.19^ABC2_membrane^ABC-2 type transporter^1-132^E:4e-38	COG1131^(ABC) transporter	GO:0016021^cellular_component^integral component of membrane`GO:0005886^cellular_component^plasma membrane`GO:0005524^molecular_function^ATP binding`GO:0016887^molecular_function^ATPase activity`GO:0080168^biological_process^abscisic acid transport`GO:0006952^biological_process^defense response`GO:0006855^biological_process^drug transmembrane transport`GO:0015692^biological_process^lead ion trans…	GO:0016020^cellular_component^membrane	.	.
c59627_g1	c59627_g1_i9	PRGDB00061470	39.38	193	116	1	2	577	1210	1402	2e-41	147	sp|Q9M9E1|AB40G_ARATH^Q9M9E1^Q:1-192,H:1233-1423^63.54%ID^E:7e-82^RecName: Full=ABC transporter G family member 40;^Eukaryota; Viridiplantae; Streptophyta; Embryophyta; Tracheophyta; Spermatophyta; Magnoliophyta; eudicotyledons; Gunneridae; Pentapetalae; rosids; malvids; Brassicales; Brassicaceae; Camelineae; Arabidopsis	PF01061.19^ABC2_membrane^ABC-2 type transporter^1-132^E:7.9e-38	COG1131^(ABC) transporter	GO:0016021^cellular_component^integral component of membrane`GO:0005886^cellular_component^plasma membrane`GO:0005524^molecular_function^ATP binding`GO:0016887^molecular_function^ATPase activity`GO:0080168^biological_process^abscisic acid transport`GO:0006952^biological_process^defense response`GO:0006855^biological_process^drug transmembrane transport`GO:0015692^biological_process^lead ion trans…	GO:0016020^cellular_component^membrane	.	.
c59627_g4	c59627_g4_i1	PRGDB00061461	31	300	181	7	1169	2020	276	565	4e-41	152	sp|O64825|LYK4_ARATH^O64825^Q:4-638,H:6-610^46.33%ID^E:5e-179^RecName: Full=LysM domain receptor-like kinase 4;^Eukaryota; Viridiplantae; Streptophyta; Embryophyta; Tracheophyta; Spermatophyta; Magnoliophyta; eudicotyledons; Gunneridae; Pentapetalae; rosids; malvids; Brassicales; Brassicaceae; Camelineae; Arabidopsis	PF01476.15^LysM^LysM domain^125-170^E:0.0081`PF07714.12^Pkinase_Tyr^Protein tyrosine kinase^384-625^E:5.2e-37`PF00069.20^Pkinase^Protein kinase domain^387-624^E:2.1e-37	COG0515^Serine Threonine protein kinase	GO:0016021^cellular_component^integral component of membrane`GO:0005886^cellular_component^plasma membrane`GO:0005524^molecular_function^ATP binding`GO:0008061^molecular_function^chitin binding`GO:0004672^molecular_function^protein kinase activity`GO:0016998^biological_process^cell wall macromolecule catabolic process`GO:0071323^biological_process^cellular response to chitin`GO:0071219^biological…	GO:0004672^molecular_function^protein kinase activity`GO:0006468^biological_process^protein phosphorylation`GO:0005524^molecular_function^ATP binding	.	.
c59668_g5	c59668_g5_i1	PRGDB00061462	25.82	182	125	5	787	266	386	565	2e-20	85.5	.	.	.	.	.	.	.
c59668_g7	c59668_g7_i1	PRGDB00035721	35.33	150	76	3	208	600	47	194	3e-18	77.8	sp|Q9SH71|Y1421_ARATH^Q9SH71^Q:4-172,H:1-159^35.47%ID^E:6e-17^RecName: Full=Putative inactive receptor-like protein kinase At1g64210;^Eukaryota; Viridiplantae; Streptophyta; Embryophyta; Tracheophyta; Spermatophyta; Magnoliophyta; eudicotyledons; Gunneridae; Pentapetalae; rosids; malvids; Brassicales; Brassicaceae; Camelineae; Arabidopsis	PF08263.7^LRRNT_2^Leucine rich repeat N-terminal domain^26-66^E:8.9e-06`PF13504.1^LRR_7^Leucine rich repeat^73-84^E:6000`PF13504.1^LRR_7^Leucine rich repeat^101-110^E:3800`PF12799.2^LRR_4^Leucine Rich repeats (2 copies)^124-167^E:2.3e-08`PF13504.1^LRR_7^Leucine rich repeat^124-140^E:3.3`PF00560.28^LRR_1^Leucine Rich Repeat^125-146^E:0.02`PF13516.1^LRR_6^Leucine Rich repeat^146-161^E:0.93`PF00560.…	COG0515^Serine Threonine protein kinase	GO:0016021^cellular_component^integral component of membrane`GO:0005739^cellular_component^mitochondrion`GO:0005886^cellular_component^plasma membrane`GO:0005524^molecular_function^ATP binding`GO:0004672^molecular_function^protein kinase activity	GO:0005515^molecular_function^protein binding	.	.
c59718_g1	c59718_g1_i1	PRGDB00000032	44.22	147	74	3	438	1	251	390	7e-22	94.7	.	.	.	.	.	.	.
c59718_g1	c59718_g1_i2	PRGDB00000032	44.22	147	74	3	438	1	251	390	4e-22	94.7	.	.	.	.	.	.	.
c59718_g4	c59718_g4_i1	PRGDB00000032	45.4	163	79	4	487	2	251	404	6e-27	106	.	.	.	.	.	.	.
c59718_g1	c59718_g1_i3	PRGDB00000032	44.22	147	74	3	438	1	251	390	1e-23	94.7	.	.	.	.	.	.	.
c59720_g1	c59720_g1_i1	PRGDB00061455	32.59	224	118	10	1255	611	527	726	5e-17	78.2	.	.	.	.	.	.	.
c59736_g2	c59736_g2_i1	PRGDB00061461	46.43	168	88	2	1097	1594	276	443	4e-40	149	sp|Q9LW83|CE101_ARATH^Q9LW83^Q:9-190,H:511-692^69.23%ID^E:2e-84^RecName: Full=G-type lectin S-receptor-like serine/threonine-protein kinase CES101;^Eukaryota; Viridiplantae; Streptophyta; Embryophyta; Tracheophyta; Spermatophyta; Magnoliophyta; eudicotyledons; Gunneridae; Pentapetalae; rosids; malvids; Brassicales; Brassicaceae; Camelineae; Arabidopsis	PF00069.20^Pkinase^Protein kinase domain^27-190^E:5.4e-35`PF07714.12^Pkinase_Tyr^Protein tyrosine kinase^27-175^E:1.5e-33	COG0515^Serine Threonine protein kinase	GO:0016021^cellular_component^integral component of membrane`GO:0005886^cellular_component^plasma membrane`GO:0005524^molecular_function^ATP binding`GO:0005516^molecular_function^calmodulin binding`GO:0004674^molecular_function^protein serine/threonine kinase activity`GO:0045087^biological_process^innate immune response`GO:0009620^biological_process^response to fungus	GO:0004672^molecular_function^protein kinase activity`GO:0005524^molecular_function^ATP binding`GO:0006468^biological_process^protein phosphorylation	.	.
c59736_g2	c59736_g2_i2	PRGDB00061461	39.52	291	169	5	2158	3012	276	565	4e-56	201	sp|O81906|B120_ARATH^O81906^Q:9-338,H:513-849^58.46%ID^E:3e-130^RecName: Full=G-type lectin S-receptor-like serine/threonine-protein kinase B120;^Eukaryota; Viridiplantae; Streptophyta; Embryophyta; Tracheophyta; Spermatophyta; Magnoliophyta; eudicotyledons; Gunneridae; Pentapetalae; rosids; malvids; Brassicales; Brassicaceae; Camelineae; Arabidopsis	PF07714.12^Pkinase_Tyr^Protein tyrosine kinase^27-293^E:2.1e-49`PF00069.20^Pkinase^Protein kinase domain^27-226^E:4e-46	COG0515^Serine Threonine protein kinase	GO:0016021^cellular_component^integral component of membrane`GO:0005886^cellular_component^plasma membrane`GO:0005524^molecular_function^ATP binding`GO:0005516^molecular_function^calmodulin binding`GO:0004674^molecular_function^protein serine/threonine kinase activity`GO:0048544^biological_process^recognition of pollen	GO:0004672^molecular_function^protein kinase activity`GO:0006468^biological_process^protein phosphorylation`GO:0005524^molecular_function^ATP binding	.	.
c59736_g2	c59736_g2_i3	PRGDB00061455	28.94	781	473	27	626	2920	77	791	6e-74	258	sp|O81906|B120_ARATH^O81906^Q:2-742,H:110-849^42.86%ID^E:0^RecName: Full=G-type lectin S-receptor-like serine/threonine-protein kinase B120;^Eukaryota; Viridiplantae; Streptophyta; Embryophyta; Tracheophyta; Spermatophyta; Magnoliophyta; eudicotyledons; Gunneridae; Pentapetalae; rosids; malvids; Brassicales; Brassicaceae; Camelineae; Arabidopsis	PF01453.19^B_lectin^D-mannose binding lectin^5-79^E:8.5e-20`PF00954.15^S_locus_glycop^S-locus glycoprotein family^106-216^E:6.1e-27`PF08276.6^PAN_2^PAN-like domain^238-299^E:3.1e-12`PF07714.12^Pkinase_Tyr^Protein tyrosine kinase^431-697^E:1.7e-48`PF00069.20^Pkinase^Protein kinase domain^431-629^E:2.8e-45	COG0515^Serine Threonine protein kinase	GO:0016021^cellular_component^integral component of membrane`GO:0005886^cellular_component^plasma membrane`GO:0005524^molecular_function^ATP binding`GO:0005516^molecular_function^calmodulin binding`GO:0004674^molecular_function^protein serine/threonine kinase activity`GO:0048544^biological_process^recognition of pollen	GO:0048544^biological_process^recognition of pollen`GO:0004672^molecular_function^protein kinase activity`GO:0006468^biological_process^protein phosphorylation`GO:0005524^molecular_function^ATP binding	.	.
c59736_g2	c59736_g2_i4	PRGDB00061461	39.52	291	169	5	2231	3085	276	565	4e-56	201	sp|O64477|Y2913_ARATH^O64477^Q:4-312,H:106-417^40.38%ID^E:6e-67^RecName: Full=G-type lectin S-receptor-like serine/threonine-protein kinase At2g19130;^Eukaryota; Viridiplantae; Streptophyta; Embryophyta; Tracheophyta; Spermatophyta; Magnoliophyta; eudicotyledons; Gunneridae; Pentapetalae; rosids; malvids; Brassicales; Brassicaceae; Camelineae; Arabidopsis	PF01453.19^B_lectin^D-mannose binding lectin^5-79^E:2.7e-20`PF00954.15^S_locus_glycop^S-locus glycoprotein family^106-216^E:1.6e-27`PF08276.6^PAN_2^PAN-like domain^238-299^E:1e-12	COG0515^Serine Threonine protein kinase	GO:0016021^cellular_component^integral component of membrane`GO:0005886^cellular_component^plasma membrane`GO:0005524^molecular_function^ATP binding`GO:0005516^molecular_function^calmodulin binding`GO:0004674^molecular_function^protein serine/threonine kinase activity`GO:0048544^biological_process^recognition of pollen	GO:0048544^biological_process^recognition of pollen	.	.
c59736_g2	c59736_g2_i6	PRGDB00061455	28.94	781	473	27	617	2911	77	791	5e-74	258	sp|O81906|B120_ARATH^O81906^Q:2-742,H:110-849^42.86%ID^E:0^RecName: Full=G-type lectin S-receptor-like serine/threonine-protein kinase B120;^Eukaryota; Viridiplantae; Streptophyta; Embryophyta; Tracheophyta; Spermatophyta; Magnoliophyta; eudicotyledons; Gunneridae; Pentapetalae; rosids; malvids; Brassicales; Brassicaceae; Camelineae; Arabidopsis	PF01453.19^B_lectin^D-mannose binding lectin^5-79^E:8.5e-20`PF00954.15^S_locus_glycop^S-locus glycoprotein family^106-216^E:6.1e-27`PF08276.6^PAN_2^PAN-like domain^238-299^E:3.1e-12`PF07714.12^Pkinase_Tyr^Protein tyrosine kinase^431-697^E:1.7e-48`PF00069.20^Pkinase^Protein kinase domain^431-629^E:2.8e-45	COG0515^Serine Threonine protein kinase	GO:0016021^cellular_component^integral component of membrane`GO:0005886^cellular_component^plasma membrane`GO:0005524^molecular_function^ATP binding`GO:0005516^molecular_function^calmodulin binding`GO:0004674^molecular_function^protein serine/threonine kinase activity`GO:0048544^biological_process^recognition of pollen	GO:0048544^biological_process^recognition of pollen`GO:0004672^molecular_function^protein kinase activity`GO:0006468^biological_process^protein phosphorylation`GO:0005524^molecular_function^ATP binding	.	.
c59736_g2	c59736_g2_i7	PRGDB00061455	29.39	660	387	24	625	2562	77	671	2e-61	221	sp|O81906|B120_ARATH^O81906^Q:2-594,H:110-694^41.79%ID^E:5e-145^RecName: Full=G-type lectin S-receptor-like serine/threonine-protein kinase B120;^Eukaryota; Viridiplantae; Streptophyta; Embryophyta; Tracheophyta; Spermatophyta; Magnoliophyta; eudicotyledons; Gunneridae; Pentapetalae; rosids; malvids; Brassicales; Brassicaceae; Camelineae; Arabidopsis	PF01453.19^B_lectin^D-mannose binding lectin^5-79^E:6.2e-20`PF00954.15^S_locus_glycop^S-locus glycoprotein family^106-216^E:4.3e-27`PF08276.6^PAN_2^PAN-like domain^238-299^E:2.3e-12`PF00069.20^Pkinase^Protein kinase domain^431-594^E:9.8e-34`PF07714.12^Pkinase_Tyr^Protein tyrosine kinase^431-579^E:2.7e-32	COG0515^Serine Threonine protein kinase	GO:0016021^cellular_component^integral component of membrane`GO:0005886^cellular_component^plasma membrane`GO:0005524^molecular_function^ATP binding`GO:0005516^molecular_function^calmodulin binding`GO:0004674^molecular_function^protein serine/threonine kinase activity`GO:0048544^biological_process^recognition of pollen	GO:0048544^biological_process^recognition of pollen`GO:0004672^molecular_function^protein kinase activity`GO:0005524^molecular_function^ATP binding`GO:0006468^biological_process^protein phosphorylation	.	.
c59751_g2	c59751_g2_i2	PRGDB00061461	28.67	293	195	6	1478	633	277	566	3e-34	131	.	.	.	.	.	.	.
c59751_g2	c59751_g2_i6	PRGDB00061461	25.81	186	131	3	1175	633	383	566	2e-20	89	.	.	.	.	.	.	.
c59751_g2	c59751_g2_i12	PRGDB00035722	29.29	198	126	5	964	410	36	232	2e-18	80.5	.	.	.	.	.	.	.
c59784_g2	c59784_g2_i2	PRGDB00000043	40.82	196	106	5	760	188	121	311	2e-36	128	.	.	.	.	.	.	.
c59784_g2	c59784_g2_i4	PRGDB00000043	40.74	135	78	2	633	229	179	311	1e-24	94.4	.	.	.	.	.	.	.
c59784_g2	c59784_g2_i5	PRGDB00000043	40.82	196	106	5	801	229	121	311	3e-36	128	.	.	.	.	.	.	.
c59794_g1	c59794_g1_i1	PRGDB00000043	62.76	290	103	2	1177	314	33	319	2e-115	360	.	.	.	.	.	.	.
c59794_g1	c59794_g1_i2	PRGDB00000043	62.76	290	103	2	1177	314	33	319	2e-117	360	.	.	.	.	.	.	.
c59794_g1	c59794_g1_i3	PRGDB00000043	62.76	290	103	2	1177	314	33	319	7e-119	360	.	.	.	.	.	.	.
c59817_g1	c59817_g1_i1	PRGDB00061461	40	325	180	6	621	1562	251	571	5e-63	215	sp|Q9M9E0|LRKS1_ARATH^Q9M9E0^Q:1-516,H:120-632^67.57%ID^E:0^RecName: Full=L-type lectin-domain containing receptor kinase S.1;^Eukaryota; Viridiplantae; Streptophyta; Embryophyta; Tracheophyta; Spermatophyta; Magnoliophyta; eudicotyledons; Gunneridae; Pentapetalae; rosids; malvids; Brassicales; Brassicaceae; Camelineae; Arabidopsis	PF00139.14^Lectin_legB^Legume lectin domain^5-153^E:9.1e-40`PF00069.20^Pkinase^Protein kinase domain^247-511^E:2.4e-52`PF07714.12^Pkinase_Tyr^Protein tyrosine kinase^249-513^E:1.1e-48	COG0515^Serine Threonine protein kinase	GO:0016021^cellular_component^integral component of membrane`GO:0005886^cellular_component^plasma membrane`GO:0005773^cellular_component^vacuole`GO:0005524^molecular_function^ATP binding`GO:0030246^molecular_function^carbohydrate binding`GO:0004674^molecular_function^protein serine/threonine kinase activity	GO:0030246^molecular_function^carbohydrate binding`GO:0004672^molecular_function^protein kinase activity`GO:0005524^molecular_function^ATP binding`GO:0006468^biological_process^protein phosphorylation	.	.
c59885_g1	c59885_g1_i6	PRGDB00050959	36.28	215	102	5	165	767	701	894	8e-16	73.9	sp|O23530|SNC1_ARATH^O23530^Q:2-285,H:767-1105^29.51%ID^E:4e-17^RecName: Full=Protein SUPPRESSOR OF npr1-1, CONSTITUTIVE 1;^Eukaryota; Viridiplantae; Streptophyta; Embryophyta; Tracheophyta; Spermatophyta; Magnoliophyta; eudicotyledons; Gunneridae; Pentapetalae; rosids; malvids; Brassicales; Brassicaceae; Camelineae; Arabidopsis	PF13504.1^LRR_7^Leucine rich repeat^9-24^E:300`PF13504.1^LRR_7^Leucine rich repeat^31-38^E:2300`PF13504.1^LRR_7^Leucine rich repeat^69-85^E:210`PF13504.1^LRR_7^Leucine rich repeat^89-106^E:170`PF13504.1^LRR_7^Leucine rich repeat^113-129^E:66`PF13504.1^LRR_7^Leucine rich repeat^135-150^E:0.77`PF00560.28^LRR_1^Leucine Rich Repeat^156-172^E:0.46`PF13504.1^LRR_7^Leucine rich repeat^156-171^E:1.7`PF13…	COG4886^leucine Rich Repeat	GO:0005737^cellular_component^cytoplasm`GO:0005829^cellular_component^cytosol`GO:0043231^cellular_component^intracellular membrane-bounded organelle`GO:0005634^cellular_component^nucleus`GO:0043531^molecular_function^ADP binding`GO:0005524^molecular_function^ATP binding`GO:0017111^molecular_function^nucleoside-triphosphatase activity`GO:0000166^molecular_function^nucleotide binding`GO:0005515^mol…	GO:0005515^molecular_function^protein binding	.	.
c59906_g2	c59906_g2_i1	PRGDB00061461	42.47	292	162	5	1461	595	277	565	6e-65	228	.	.	.	.	.	.	.
c59906_g2	c59906_g2_i3	PRGDB00061461	42.47	292	162	5	1435	569	277	565	6e-65	228	.	.	.	.	.	.	.
c59906_g2	c59906_g2_i4	PRGDB00061461	44.73	237	126	4	2657	1956	277	511	1e-53	195	.	.	.	.	.	.	.
c59906_g2	c59906_g2_i5	PRGDB00061461	44.73	237	126	4	2657	1956	277	511	1e-54	196	.	.	.	.	.	.	.
c60044_g3	c60044_g3_i1	PRGDB00061461	40.08	252	146	4	2	745	318	568	2e-50	174	sp|Q9SXB8|Y1133_ARATH^Q9SXB8^Q:1-289,H:551-842^62.67%ID^E:3e-123^RecName: Full=G-type lectin S-receptor-like serine/threonine-protein kinase At1g11330;^Eukaryota; Viridiplantae; Streptophyta; Embryophyta; Tracheophyta; Spermatophyta; Magnoliophyta; eudicotyledons; Gunneridae; Pentapetalae; rosids; malvids; Brassicales; Brassicaceae; Camelineae; Arabidopsis	PF07714.12^Pkinase_Tyr^Protein tyrosine kinase^1-245^E:1.3e-43`PF00069.20^Pkinase^Protein kinase domain^6-183^E:2.5e-42`PF11883.3^DUF3403^Domain of unknown function (DUF3403)^247-289^E:5.9e-07	COG0515^Serine Threonine protein kinase	GO:0016021^cellular_component^integral component of membrane`GO:0005886^cellular_component^plasma membrane`GO:0005524^molecular_function^ATP binding`GO:0005516^molecular_function^calmodulin binding`GO:0004674^molecular_function^protein serine/threonine kinase activity`GO:0048544^biological_process^recognition of pollen	GO:0004672^molecular_function^protein kinase activity`GO:0006468^biological_process^protein phosphorylation`GO:0005524^molecular_function^ATP binding`GO:0004674^molecular_function^protein serine/threonine kinase activity	.	.
c60044_g3	c60044_g3_i2	PRGDB00061461	40.08	252	146	4	2	745	318	568	2e-50	174	sp|Q9SXB8|Y1133_ARATH^Q9SXB8^Q:1-289,H:551-842^62.67%ID^E:3e-123^RecName: Full=G-type lectin S-receptor-like serine/threonine-protein kinase At1g11330;^Eukaryota; Viridiplantae; Streptophyta; Embryophyta; Tracheophyta; Spermatophyta; Magnoliophyta; eudicotyledons; Gunneridae; Pentapetalae; rosids; malvids; Brassicales; Brassicaceae; Camelineae; Arabidopsis	PF07714.12^Pkinase_Tyr^Protein tyrosine kinase^1-245^E:1.3e-43`PF00069.20^Pkinase^Protein kinase domain^6-183^E:2.5e-42`PF11883.3^DUF3403^Domain of unknown function (DUF3403)^247-289^E:5.9e-07	COG0515^Serine Threonine protein kinase	GO:0016021^cellular_component^integral component of membrane`GO:0005886^cellular_component^plasma membrane`GO:0005524^molecular_function^ATP binding`GO:0005516^molecular_function^calmodulin binding`GO:0004674^molecular_function^protein serine/threonine kinase activity`GO:0048544^biological_process^recognition of pollen	GO:0004672^molecular_function^protein kinase activity`GO:0006468^biological_process^protein phosphorylation`GO:0005524^molecular_function^ATP binding`GO:0004674^molecular_function^protein serine/threonine kinase activity	.	.
c60044_g3	c60044_g3_i3	PRGDB00061461	36.28	226	126	4	244	900	354	568	4e-39	142	sp|Q9LPZ9|SD113_ARATH^Q9LPZ9^Q:16-258,H:581-830^60.8%ID^E:2e-93^RecName: Full=G-type lectin S-receptor-like serine/threonine-protein kinase SD1-13;^Eukaryota; Viridiplantae; Streptophyta; Embryophyta; Tracheophyta; Spermatophyta; Magnoliophyta; eudicotyledons; Gunneridae; Pentapetalae; rosids; malvids; Brassicales; Brassicaceae; Camelineae; Arabidopsis	PF07714.12^Pkinase_Tyr^Protein tyrosine kinase^15-214^E:2.9e-29`PF00069.20^Pkinase^Protein kinase domain^16-153^E:6.1e-33`PF11883.3^DUF3403^Domain of unknown function (DUF3403)^216-258^E:4.9e-07	COG0515^Serine Threonine protein kinase	GO:0016021^cellular_component^integral component of membrane`GO:0005886^cellular_component^plasma membrane`GO:0005524^molecular_function^ATP binding`GO:0005516^molecular_function^calmodulin binding`GO:0004672^molecular_function^protein kinase activity`GO:0004674^molecular_function^protein serine/threonine kinase activity`GO:0031625^molecular_function^ubiquitin protein ligase binding`GO:0071446^bi…	GO:0004672^molecular_function^protein kinase activity`GO:0006468^biological_process^protein phosphorylation`GO:0005524^molecular_function^ATP binding`GO:0004674^molecular_function^protein serine/threonine kinase activity	.	.
c60080_g1	c60080_g1_i1	PRGDB00000490	31.74	334	182	8	1136	201	386	695	7e-39	147	.	.	.	.	.	.	.
c60170_g2	c60170_g2_i1	PRGDB00035723	44.58	424	230	4	1842	580	15	436	1e-115	355	.	.	.	.	.	.	.
c60170_g2	c60170_g2_i2	PRGDB00035723	46.01	263	137	4	1780	1001	15	275	2e-95	207	.	.	.	.	.	.	.
c60170_g2	c60170_g2_i3	PRGDB00035723	44.58	424	230	4	1689	427	15	436	4e-116	355	.	.	.	.	.	.	.
c60170_g2	c60170_g2_i4	PRGDB00035723	42.86	91	52	0	699	427	346	436	6e-21	89.7	.	.	.	.	.	.	.
c60170_g2	c60170_g2_i7	PRGDB00035723	45.37	335	178	4	2284	1289	15	347	3e-83	273	.	.	.	.	.	.	.
c60197_g1	c60197_g1_i1	PRGDB00061455	35.07	365	223	6	1199	129	456	814	3e-55	197	.	.	.	.	.	.	.
c60197_g1	c60197_g1_i2	PRGDB00061455	35.07	365	223	6	1199	129	456	814	2e-55	197	.	.	.	.	.	.	.
c60197_g1	c60197_g1_i3	PRGDB00061455	35.07	365	223	6	1269	199	456	814	8e-55	197	.	.	.	.	.	.	.
c60245_g2	c60245_g2_i2	PRGDB00050959	35.57	149	94	2	557	1003	712	858	5e-19	84	sp|Q9FKZ0|DRL43_ARATH^Q9FKZ0^Q:1-296,H:491-789^44.88%ID^E:7e-69^RecName: Full=Probable disease resistance protein At5g66910;^Eukaryota; Viridiplantae; Streptophyta; Embryophyta; Tracheophyta; Spermatophyta; Magnoliophyta; eudicotyledons; Gunneridae; Pentapetalae; rosids; malvids; Brassicales; Brassicaceae; Camelineae; Arabidopsis	PF13504.1^LRR_7^Leucine rich repeat^90-95^E:15000`PF13504.1^LRR_7^Leucine rich repeat^138-149^E:15000`PF13504.1^LRR_7^Leucine rich repeat^161-178^E:150`PF13504.1^LRR_7^Leucine rich repeat^186-202^E:370`PF13504.1^LRR_7^Leucine rich repeat^210-226^E:3.7`PF13504.1^LRR_7^Leucine rich repeat^234-244^E:240`PF13504.1^LRR_7^Leucine rich repeat^259-274^E:710	COG4886^leucine Rich Repeat	GO:0043531^molecular_function^ADP binding`GO:0005524^molecular_function^ATP binding`GO:0006952^biological_process^defense response	GO:0005515^molecular_function^protein binding	.	.
c60245_g2	c60245_g2_i3	PRGDB00050959	35.57	149	94	2	609	1055	712	858	5e-19	84	sp|Q9FKZ1|DRL42_ARATH^Q9FKZ1^Q:1-380,H:422-805^44.16%ID^E:6e-82^RecName: Full=Probable disease resistance protein At5g66900;^Eukaryota; Viridiplantae; Streptophyta; Embryophyta; Tracheophyta; Spermatophyta; Magnoliophyta; eudicotyledons; Gunneridae; Pentapetalae; rosids; malvids; Brassicales; Brassicaceae; Camelineae; Arabidopsis	PF13504.1^LRR_7^Leucine rich repeat^19-26^E:8500`PF13504.1^LRR_7^Leucine rich repeat^229-246^E:190`PF13504.1^LRR_7^Leucine rich repeat^254-270^E:470`PF13504.1^LRR_7^Leucine rich repeat^278-294^E:4.7`PF13504.1^LRR_7^Leucine rich repeat^302-312^E:300`PF13504.1^LRR_7^Leucine rich repeat^327-342^E:910	COG4886^leucine Rich Repeat	GO:0043531^molecular_function^ADP binding`GO:0005524^molecular_function^ATP binding`GO:0006952^biological_process^defense response	GO:0005515^molecular_function^protein binding	.	.
c60245_g2	c60245_g2_i4	PRGDB00050959	36.24	149	93	2	609	1055	712	858	6e-19	84	sp|Q9FKZ1|DRL42_ARATH^Q9FKZ1^Q:1-360,H:422-779^45.11%ID^E:2e-79^RecName: Full=Probable disease resistance protein At5g66900;^Eukaryota; Viridiplantae; Streptophyta; Embryophyta; Tracheophyta; Spermatophyta; Magnoliophyta; eudicotyledons; Gunneridae; Pentapetalae; rosids; malvids; Brassicales; Brassicaceae; Camelineae; Arabidopsis	PF13504.1^LRR_7^Leucine rich repeat^19-26^E:7300`PF13504.1^LRR_7^Leucine rich repeat^229-246^E:190`PF13504.1^LRR_7^Leucine rich repeat^254-270^E:470`PF13504.1^LRR_7^Leucine rich repeat^278-294^E:4.7`PF13504.1^LRR_7^Leucine rich repeat^302-312^E:300`PF13504.1^LRR_7^Leucine rich repeat^326-342^E:140	COG4886^leucine Rich Repeat	GO:0043531^molecular_function^ADP binding`GO:0005524^molecular_function^ATP binding`GO:0006952^biological_process^defense response	GO:0005515^molecular_function^protein binding	.	.
c60245_g2	c60245_g2_i5	PRGDB00050959	35.57	149	94	2	586	1032	712	858	3e-19	84.3	sp|Q9FKZ0|DRL43_ARATH^Q9FKZ0^Q:1-296,H:491-789^44.88%ID^E:7e-69^RecName: Full=Probable disease resistance protein At5g66910;^Eukaryota; Viridiplantae; Streptophyta; Embryophyta; Tracheophyta; Spermatophyta; Magnoliophyta; eudicotyledons; Gunneridae; Pentapetalae; rosids; malvids; Brassicales; Brassicaceae; Camelineae; Arabidopsis	PF13504.1^LRR_7^Leucine rich repeat^90-95^E:15000`PF13504.1^LRR_7^Leucine rich repeat^138-149^E:15000`PF13504.1^LRR_7^Leucine rich repeat^161-178^E:150`PF13504.1^LRR_7^Leucine rich repeat^186-202^E:370`PF13504.1^LRR_7^Leucine rich repeat^210-226^E:3.7`PF13504.1^LRR_7^Leucine rich repeat^234-244^E:240`PF13504.1^LRR_7^Leucine rich repeat^259-274^E:710	COG4886^leucine Rich Repeat	GO:0043531^molecular_function^ADP binding`GO:0005524^molecular_function^ATP binding`GO:0006952^biological_process^defense response	GO:0005515^molecular_function^protein binding	.	.
c60245_g2	c60245_g2_i7	PRGDB00050959	36.24	149	93	2	555	1001	712	858	1e-18	82.8	sp|Q9FKZ1|DRL42_ARATH^Q9FKZ1^Q:2-278,H:513-805^42.86%ID^E:2e-59^RecName: Full=Probable disease resistance protein At5g66900;^Eukaryota; Viridiplantae; Streptophyta; Embryophyta; Tracheophyta; Spermatophyta; Magnoliophyta; eudicotyledons; Gunneridae; Pentapetalae; rosids; malvids; Brassicales; Brassicaceae; Camelineae; Arabidopsis	PF13504.1^LRR_7^Leucine rich repeat^58-63^E:15000`PF13504.1^LRR_7^Leucine rich repeat^129-146^E:130`PF13504.1^LRR_7^Leucine rich repeat^154-170^E:320`PF13504.1^LRR_7^Leucine rich repeat^178-194^E:3.2`PF13504.1^LRR_7^Leucine rich repeat^202-212^E:210`PF13504.1^LRR_7^Leucine rich repeat^226-242^E:93	COG4886^leucine Rich Repeat	GO:0043531^molecular_function^ADP binding`GO:0005524^molecular_function^ATP binding`GO:0006952^biological_process^defense response	GO:0005515^molecular_function^protein binding	.	.
c60266_g1	c60266_g1_i1	PRGDB00061461	42.42	132	76	0	524	919	27	158	2e-26	104	sp|C0LGU5|Y5457_ARATH^C0LGU5^Q:31-177,H:26-172^76.87%ID^E:1e-65^RecName: Full=Probable LRR receptor-like serine/threonine-protein kinase At5g45780;^Eukaryota; Viridiplantae; Streptophyta; Embryophyta; Tracheophyta; Spermatophyta; Magnoliophyta; eudicotyledons; Gunneridae; Pentapetalae; rosids; malvids; Brassicales; Brassicaceae; Camelineae; Arabidopsis	PF08263.7^LRRNT_2^Leucine rich repeat N-terminal domain^42-81^E:8.1e-08`PF13504.1^LRR_7^Leucine rich repeat^109-121^E:2100`PF13516.1^LRR_6^Leucine Rich repeat^132-153^E:0.0037`PF12799.2^LRR_4^Leucine Rich repeats (2 copies)^133-169^E:2.1e-09`PF13855.1^LRR_8^Leucine rich repeat^133-170^E:2.1e-06`PF00560.28^LRR_1^Leucine Rich Repeat^134-154^E:0.00075`PF13504.1^LRR_7^Leucine rich repeat^134-146^E:0.…	COG0515^Serine Threonine protein kinase	GO:0016021^cellular_component^integral component of membrane`GO:0005524^molecular_function^ATP binding`GO:0004674^molecular_function^protein serine/threonine kinase activity	GO:0005515^molecular_function^protein binding	.	.
c60266_g1	c60266_g1_i2	PRGDB00061461	58.51	376	137	5	1178	2266	246	615	2e-137	419	sp|C0LGU5|Y5457_ARATH^C0LGU5^Q:31-622,H:26-614^71.5%ID^E:0^RecName: Full=Probable LRR receptor-like serine/threonine-protein kinase At5g45780;^Eukaryota; Viridiplantae; Streptophyta; Embryophyta; Tracheophyta; Spermatophyta; Magnoliophyta; eudicotyledons; Gunneridae; Pentapetalae; rosids; malvids; Brassicales; Brassicaceae; Camelineae; Arabidopsis	PF08263.7^LRRNT_2^Leucine rich repeat N-terminal domain^42-81^E:4.7e-07`PF13504.1^LRR_7^Leucine rich repeat^109-120^E:15000`PF13516.1^LRR_6^Leucine Rich repeat^132-153^E:0.018`PF12799.2^LRR_4^Leucine Rich repeats (2 copies)^133-169^E:1.2e-08`PF13855.1^LRR_8^Leucine rich repeat^133-192^E:1.5e-09`PF00560.28^LRR_1^Leucine Rich Repeat^134-154^E:0.0038`PF13504.1^LRR_7^Leucine rich repeat^134-146^E:1.1…	COG0515^Serine Threonine protein kinase	GO:0016021^cellular_component^integral component of membrane`GO:0005524^molecular_function^ATP binding`GO:0004674^molecular_function^protein serine/threonine kinase activity	GO:0005515^molecular_function^protein binding`GO:0004672^molecular_function^protein kinase activity`GO:0005524^molecular_function^ATP binding`GO:0006468^biological_process^protein phosphorylation	.	.
c60266_g1	c60266_g1_i3	PRGDB00061461	42.25	142	79	1	524	949	27	165	2e-26	104	sp|C0LGU5|Y5457_ARATH^C0LGU5^Q:31-182,H:26-177^76.32%ID^E:9e-68^RecName: Full=Probable LRR receptor-like serine/threonine-protein kinase At5g45780;^Eukaryota; Viridiplantae; Streptophyta; Embryophyta; Tracheophyta; Spermatophyta; Magnoliophyta; eudicotyledons; Gunneridae; Pentapetalae; rosids; malvids; Brassicales; Brassicaceae; Camelineae; Arabidopsis	PF08263.7^LRRNT_2^Leucine rich repeat N-terminal domain^42-81^E:9.2e-08`PF13504.1^LRR_7^Leucine rich repeat^109-120^E:2300`PF13516.1^LRR_6^Leucine Rich repeat^132-153^E:0.0041`PF12799.2^LRR_4^Leucine Rich repeats (2 copies)^133-169^E:1.9e-09`PF13855.1^LRR_8^Leucine rich repeat^133-171^E:2e-06`PF00560.28^LRR_1^Leucine Rich Repeat^134-154^E:0.00083`PF13504.1^LRR_7^Leucine rich repeat^134-146^E:0.25…	COG0515^Serine Threonine protein kinase	GO:0016021^cellular_component^integral component of membrane`GO:0005524^molecular_function^ATP binding`GO:0004674^molecular_function^protein serine/threonine kinase activity	GO:0005515^molecular_function^protein binding	.	.
c60266_g1	c60266_g1_i4	PRGDB00061461	68.31	183	51	2	1591	2127	385	564	2e-111	259	sp|C0LGU5|Y5457_ARATH^C0LGU5^Q:31-396,H:26-391^71.12%ID^E:4e-175^RecName: Full=Probable LRR receptor-like serine/threonine-protein kinase At5g45780;^Eukaryota; Viridiplantae; Streptophyta; Embryophyta; Tracheophyta; Spermatophyta; Magnoliophyta; eudicotyledons; Gunneridae; Pentapetalae; rosids; malvids; Brassicales; Brassicaceae; Camelineae; Arabidopsis	PF08263.7^LRRNT_2^Leucine rich repeat N-terminal domain^42-81^E:2.9e-07`PF13504.1^LRR_7^Leucine rich repeat^109-120^E:9600`PF13516.1^LRR_6^Leucine Rich repeat^132-153^E:0.012`PF12799.2^LRR_4^Leucine Rich repeats (2 copies)^133-169^E:7.9e-09`PF13855.1^LRR_8^Leucine rich repeat^133-192^E:8.8e-10`PF00560.28^LRR_1^Leucine Rich Repeat^134-154^E:0.0024`PF13504.1^LRR_7^Leucine rich repeat^134-146^E:0.69…	COG0515^Serine Threonine protein kinase	GO:0016021^cellular_component^integral component of membrane`GO:0005524^molecular_function^ATP binding`GO:0004674^molecular_function^protein serine/threonine kinase activity	GO:0005515^molecular_function^protein binding`GO:0004672^molecular_function^protein kinase activity`GO:0005524^molecular_function^ATP binding`GO:0006468^biological_process^protein phosphorylation	.	.
c60266_g1	c60266_g1_i5	PRGDB00061461	61.68	214	67	4	15	620	354	564	7e-84	264	sp|C0LGU5|Y5457_ARATH^C0LGU5^Q:11-206,H:371-571^72.64%ID^E:8e-97^RecName: Full=Probable LRR receptor-like serine/threonine-protein kinase At5g45780;^Eukaryota; Viridiplantae; Streptophyta; Embryophyta; Tracheophyta; Spermatophyta; Magnoliophyta; eudicotyledons; Gunneridae; Pentapetalae; rosids; malvids; Brassicales; Brassicaceae; Camelineae; Arabidopsis	PF00069.20^Pkinase^Protein kinase domain^20-205^E:4.2e-28`PF07714.12^Pkinase_Tyr^Protein tyrosine kinase^26-204^E:2.4e-23	COG0515^Serine Threonine protein kinase	GO:0016021^cellular_component^integral component of membrane`GO:0005524^molecular_function^ATP binding`GO:0004674^molecular_function^protein serine/threonine kinase activity	GO:0004672^molecular_function^protein kinase activity`GO:0005524^molecular_function^ATP binding`GO:0006468^biological_process^protein phosphorylation	.	.
c60266_g1	c60266_g1_i6	PRGDB00061461	42.42	132	76	0	524	919	27	158	2e-26	104	sp|C0LGU5|Y5457_ARATH^C0LGU5^Q:31-205,H:26-200^77.71%ID^E:8e-82^RecName: Full=Probable LRR receptor-like serine/threonine-protein kinase At5g45780;^Eukaryota; Viridiplantae; Streptophyta; Embryophyta; Tracheophyta; Spermatophyta; Magnoliophyta; eudicotyledons; Gunneridae; Pentapetalae; rosids; malvids; Brassicales; Brassicaceae; Camelineae; Arabidopsis	PF08263.7^LRRNT_2^Leucine rich repeat N-terminal domain^42-81^E:1.1e-07`PF13504.1^LRR_7^Leucine rich repeat^109-120^E:2500`PF13516.1^LRR_6^Leucine Rich repeat^132-153^E:0.0047`PF12799.2^LRR_4^Leucine Rich repeats (2 copies)^133-169^E:3.1e-09`PF13855.1^LRR_8^Leucine rich repeat^133-192^E:2.9e-10`PF00560.28^LRR_1^Leucine Rich Repeat^134-154^E:0.00094`PF13504.1^LRR_7^Leucine rich repeat^134-146^E:0.…	COG0515^Serine Threonine protein kinase	GO:0016021^cellular_component^integral component of membrane`GO:0005524^molecular_function^ATP binding`GO:0004674^molecular_function^protein serine/threonine kinase activity	GO:0005515^molecular_function^protein binding	.	.
c60266_g1	c60266_g1_i7	PRGDB00061461	68.31	183	51	2	1578	2114	385	564	3e-111	259	sp|C0LGU5|Y5457_ARATH^C0LGU5^Q:4-175,H:219-391^69.54%ID^E:9e-74^RecName: Full=Probable LRR receptor-like serine/threonine-protein kinase At5g45780;^Eukaryota; Viridiplantae; Streptophyta; Embryophyta; Tracheophyta; Spermatophyta; Magnoliophyta; eudicotyledons; Gunneridae; Pentapetalae; rosids; malvids; Brassicales; Brassicaceae; Camelineae; Arabidopsis	PF00069.20^Pkinase^Protein kinase domain^86-171^E:5.5e-11`PF07714.12^Pkinase_Tyr^Protein tyrosine kinase^87-174^E:5.9e-14	COG0515^Serine Threonine protein kinase	GO:0016021^cellular_component^integral component of membrane`GO:0005524^molecular_function^ATP binding`GO:0004674^molecular_function^protein serine/threonine kinase activity	GO:0004672^molecular_function^protein kinase activity`GO:0005524^molecular_function^ATP binding`GO:0006468^biological_process^protein phosphorylation	.	.
c60266_g1	c60266_g1_i8	PRGDB00061461	68.31	183	51	2	1565	2101	385	564	3e-111	259	sp|C0LGU5|Y5457_ARATH^C0LGU5^Q:1-171,H:401-571^78.95%ID^E:2e-90^RecName: Full=Probable LRR receptor-like serine/threonine-protein kinase At5g45780;^Eukaryota; Viridiplantae; Streptophyta; Embryophyta; Tracheophyta; Spermatophyta; Magnoliophyta; eudicotyledons; Gunneridae; Pentapetalae; rosids; malvids; Brassicales; Brassicaceae; Camelineae; Arabidopsis	PF07714.12^Pkinase_Tyr^Protein tyrosine kinase^2-169^E:6.8e-22`PF00069.20^Pkinase^Protein kinase domain^3-170^E:1.1e-26	COG0515^Serine Threonine protein kinase	GO:0016021^cellular_component^integral component of membrane`GO:0005524^molecular_function^ATP binding`GO:0004674^molecular_function^protein serine/threonine kinase activity	GO:0004672^molecular_function^protein kinase activity`GO:0006468^biological_process^protein phosphorylation`GO:0005524^molecular_function^ATP binding	.	.
c60298_g3	c60298_g3_i1	PRGDB00061459	25.82	364	244	9	1404	325	422	763	6e-21	90.1	.	.	.	.	.	.	.
c60298_g3	c60298_g3_i2	PRGDB00061459	28.87	291	183	8	1231	365	495	763	3e-22	94	.	.	.	.	.	.	.
c60319_g1	c60319_g1_i1	PRGDB00061462	34.91	106	66	2	1084	773	462	566	3e-17	76.6	.	.	.	.	.	.	.
c60319_g1	c60319_g1_i3	PRGDB00061462	34.91	106	66	2	1109	798	462	566	3e-17	76.6	.	.	.	.	.	.	.
c60343_g3	c60343_g3_i1	PRGDB00000039	35.21	798	485	13	157	2487	141	927	3e-121	394	sp|Q40392|TMVRN_NICGU^Q40392^Q:50-821,H:134-899^35.62%ID^E:6e-115^RecName: Full=TMV resistance protein N;^Eukaryota; Viridiplantae; Streptophyta; Embryophyta; Tracheophyta; Spermatophyta; Magnoliophyta; eudicotyledons; Gunneridae; Pentapetalae; asterids; lamiids; Solanales; Solanaceae; Nicotianoideae; Nicotianeae; Nicotiana	PF00931.17^NB-ARC^NB-ARC domain^114-383^E:8.2e-47`PF13504.1^LRR_7^Leucine rich repeat^498-512^E:500`PF07725.7^LRR_3^Leucine Rich Repeat^519-538^E:3.9e-05`PF13504.1^LRR_7^Leucine rich repeat^542-553^E:61`PF13504.1^LRR_7^Leucine rich repeat^565-577^E:980`PF13504.1^LRR_7^Leucine rich repeat^588-605^E:44`PF00560.28^LRR_1^Leucine Rich Repeat^589-610^E:0.26`PF13504.1^LRR_7^Leucine rich repeat^612-629^E…	.	GO:0005737^cellular_component^cytoplasm`GO:0043531^molecular_function^ADP binding`GO:0005524^molecular_function^ATP binding`GO:0005515^molecular_function^protein binding`GO:0009626^biological_process^plant-type hypersensitive response`GO:0007165^biological_process^signal transduction	GO:0043531^molecular_function^ADP binding`GO:0005515^molecular_function^protein binding	.	.
c60355_g1	c60355_g1_i1	PRGDB00061461	42.41	191	100	1	827	255	22	202	2e-30	117	.	.	.	.	.	.	.
c60355_g1	c60355_g1_i2	PRGDB00061461	45.96	161	87	0	728	246	22	182	2e-30	117	.	.	.	.	.	.	.
c60355_g1	c60355_g1_i3	PRGDB00061462	45.25	179	92	1	782	246	10	182	1e-31	120	.	.	.	.	.	.	.
c60360_g2	c60360_g2_i1	PRGDB00061462	35.23	264	166	3	4	783	316	578	9e-51	177	sp|Q9LV48|PERK1_ARATH^Q9LV48^Q:1-254,H:304-559^45.56%ID^E:1e-67^RecName: Full=Proline-rich receptor-like protein kinase PERK1;^Eukaryota; Viridiplantae; Streptophyta; Embryophyta; Tracheophyta; Spermatophyta; Magnoliophyta; eudicotyledons; Gunneridae; Pentapetalae; rosids; malvids; Brassicales; Brassicaceae; Camelineae; Arabidopsis	PF00069.20^Pkinase^Protein kinase domain^2-192^E:3.2e-39`PF07714.12^Pkinase_Tyr^Protein tyrosine kinase^2-183^E:4.9e-35	COG0515^Serine Threonine protein kinase	GO:0016021^cellular_component^integral component of membrane`GO:0005886^cellular_component^plasma membrane`GO:0005524^molecular_function^ATP binding`GO:0004672^molecular_function^protein kinase activity`GO:0004674^molecular_function^protein serine/threonine kinase activity`GO:0046777^biological_process^protein autophosphorylation`GO:0009620^biological_process^response to fungus`GO:0009611^biologi…	GO:0004672^molecular_function^protein kinase activity`GO:0005524^molecular_function^ATP binding`GO:0006468^biological_process^protein phosphorylation	.	.
c60360_g3	c60360_g3_i2	PRGDB00061462	35.61	264	165	3	4	783	316	578	4e-52	181	sp|Q9LV48|PERK1_ARATH^Q9LV48^Q:1-254,H:304-559^45.56%ID^E:1e-67^RecName: Full=Proline-rich receptor-like protein kinase PERK1;^Eukaryota; Viridiplantae; Streptophyta; Embryophyta; Tracheophyta; Spermatophyta; Magnoliophyta; eudicotyledons; Gunneridae; Pentapetalae; rosids; malvids; Brassicales; Brassicaceae; Camelineae; Arabidopsis	PF00069.20^Pkinase^Protein kinase domain^2-191^E:5.8e-40`PF07714.12^Pkinase_Tyr^Protein tyrosine kinase^2-245^E:9.8e-37	COG0515^Serine Threonine protein kinase	GO:0016021^cellular_component^integral component of membrane`GO:0005886^cellular_component^plasma membrane`GO:0005524^molecular_function^ATP binding`GO:0004672^molecular_function^protein kinase activity`GO:0004674^molecular_function^protein serine/threonine kinase activity`GO:0046777^biological_process^protein autophosphorylation`GO:0009620^biological_process^response to fungus`GO:0009611^biologi…	GO:0004672^molecular_function^protein kinase activity`GO:0005524^molecular_function^ATP binding`GO:0006468^biological_process^protein phosphorylation	.	.
c60364_g1	c60364_g1_i1	PRGDB00035721	30.5	577	311	15	396	2066	408	914	2e-50	187	sp|Q93Y06|Y5720_ARATH^Q93Y06^Q:26-647,H:24-665^60.71%ID^E:0^RecName: Full=Probable inactive receptor kinase At5g67200;^Eukaryota; Viridiplantae; Streptophyta; Embryophyta; Tracheophyta; Spermatophyta; Magnoliophyta; eudicotyledons; Gunneridae; Pentapetalae; rosids; malvids; Brassicales; Brassicaceae; Camelineae; Arabidopsis	PF08263.7^LRRNT_2^Leucine rich repeat N-terminal domain^34-71^E:0.013`PF00560.28^LRR_1^Leucine Rich Repeat^100-121^E:1.3`PF13504.1^LRR_7^Leucine rich repeat^100-111^E:24`PF13504.1^LRR_7^Leucine rich repeat^123-134^E:3600`PF13504.1^LRR_7^Leucine rich repeat^146-161^E:30`PF13504.1^LRR_7^Leucine rich repeat^171-183^E:870`PF13504.1^LRR_7^Leucine rich repeat^193-206^E:640`PF00069.20^Pkinase^Protein ki…	COG0515^Serine Threonine protein kinase	GO:0016021^cellular_component^integral component of membrane`GO:0005886^cellular_component^plasma membrane`GO:0005524^molecular_function^ATP binding`GO:0004672^molecular_function^protein kinase activity	GO:0005515^molecular_function^protein binding`GO:0004672^molecular_function^protein kinase activity`GO:0005524^molecular_function^ATP binding`GO:0006468^biological_process^protein phosphorylation	.	.
c60364_g1	c60364_g1_i2	PRGDB00035721	27.87	366	197	9	387	1478	405	705	1e-17	80.5	sp|Q93Y06|Y5720_ARATH^Q93Y06^Q:26-469,H:24-482^57.48%ID^E:3e-168^RecName: Full=Probable inactive receptor kinase At5g67200;^Eukaryota; Viridiplantae; Streptophyta; Embryophyta; Tracheophyta; Spermatophyta; Magnoliophyta; eudicotyledons; Gunneridae; Pentapetalae; rosids; malvids; Brassicales; Brassicaceae; Camelineae; Arabidopsis	PF08263.7^LRRNT_2^Leucine rich repeat N-terminal domain^34-71^E:0.0098`PF00560.28^LRR_1^Leucine Rich Repeat^100-121^E:0.88`PF13504.1^LRR_7^Leucine rich repeat^100-111^E:16`PF13504.1^LRR_7^Leucine rich repeat^123-134^E:2500`PF13504.1^LRR_7^Leucine rich repeat^146-161^E:21`PF13504.1^LRR_7^Leucine rich repeat^171-183^E:570`PF13504.1^LRR_7^Leucine rich repeat^193-206^E:440`PF00069.20^Pkinase^Protein …	COG0515^Serine Threonine protein kinase	GO:0016021^cellular_component^integral component of membrane`GO:0005886^cellular_component^plasma membrane`GO:0005524^molecular_function^ATP binding`GO:0004672^molecular_function^protein kinase activity	GO:0005515^molecular_function^protein binding`GO:0004672^molecular_function^protein kinase activity`GO:0005524^molecular_function^ATP binding`GO:0006468^biological_process^protein phosphorylation	.	.
c60381_g1	c60381_g1_i1	PRGDB00061455	47.54	183	80	5	2274	1729	508	675	3e-41	157	.	.	.	.	.	.	.
c60453_g1	c60453_g1_i1	PRGDB00000039	61.33	75	29	0	3163	3387	17	91	8e-25	105	sp|Q9R0X4|ACOT9_MOUSE^Q9R0X4^Q:278-607,H:74-401^35.57%ID^E:2e-47^RecName: Full=Acyl-coenzyme A thioesterase 9, mitochondrial;^Eukaryota; Metazoa; Chordata; Craniata; Vertebrata; Euteleostomi; Mammalia; Eutheria; Euarchontoglires; Glires; Rodentia; Sciurognathi; Muroidea; Muridae; Murinae; Mus; Mus	.	.	GO:0005739^cellular_component^mitochondrion`GO:0003986^molecular_function^acetyl-CoA hydrolase activity`GO:0047617^molecular_function^acyl-CoA hydrolase activity`GO:0005515^molecular_function^protein binding`GO:0006637^biological_process^acyl-CoA metabolic process	.	.	.
c60533_g2	c60533_g2_i1	PRGDB00000043	43.43	175	95	2	755	234	150	321	8e-41	140	.	.	.	.	.	.	.
c60533_g2	c60533_g2_i2	PRGDB00000043	42.59	162	67	2	933	448	120	255	4e-37	131	.	.	.	.	.	.	.
c60533_g2	c60533_g2_i3	PRGDB00000043	42.93	205	113	2	845	234	120	321	8e-51	167	.	.	.	.	.	.	.
c60540_g1	c60540_g1_i6	PRGDB00061470	41.43	70	41	0	962	753	946	1015	3e-24	66.2	.	.	.	.	.	.	.
c60540_g1	c60540_g1_i11	PRGDB00061470	34.66	176	110	2	1271	753	842	1015	1e-25	104	.	.	.	.	.	.	.
c60541_g2	c60541_g2_i1	PRGDB00000490	37.4	262	144	6	1135	389	441	695	6e-45	159	.	.	.	.	.	.	.
c60541_g2	c60541_g2_i2	PRGDB00000490	38.38	198	104	4	575	18	465	656	2e-38	136	.	.	.	.	.	.	.
c60542_g1	c60542_g1_i1	PRGDB00061461	62.07	174	66	0	322	843	25	198	7e-67	220	sp|Q94F62|BAK1_ARATH^Q94F62^Q:11-195,H:13-196^60.54%ID^E:4e-67^RecName: Full=BRASSINOSTEROID INSENSITIVE 1-associated receptor kinase 1;^Eukaryota; Viridiplantae; Streptophyta; Embryophyta; Tracheophyta; Spermatophyta; Magnoliophyta; eudicotyledons; Gunneridae; Pentapetalae; rosids; malvids; Brassicales; Brassicaceae; Camelineae; Arabidopsis	PF08263.7^LRRNT_2^Leucine rich repeat N-terminal domain^25-64^E:5.9e-12`PF13504.1^LRR_7^Leucine rich repeat^73-79^E:15000`PF12799.2^LRR_4^Leucine Rich repeats (2 copies)^92-128^E:1.4e-06`PF00560.28^LRR_1^Leucine Rich Repeat^92-114^E:0.22`PF13504.1^LRR_7^Leucine rich repeat^92-104^E:120`PF13516.1^LRR_6^Leucine Rich repeat^114-136^E:0.056`PF12799.2^LRR_4^Leucine Rich repeats (2 copies)^115-151^E:2.…	COG0515^Serine Threonine protein kinase	GO:0010008^cellular_component^endosome membrane`GO:0016021^cellular_component^integral component of membrane`GO:0005886^cellular_component^plasma membrane`GO:0005524^molecular_function^ATP binding`GO:0005515^molecular_function^protein binding`GO:0004674^molecular_function^protein serine/threonine kinase activity`GO:0033612^molecular_function^receptor serine/threonine kinase binding`GO:0004714^mol…	GO:0005515^molecular_function^protein binding	.	.
c60542_g1	c60542_g1_i2	PRGDB00061461	63.06	157	58	0	300	770	24	180	7e-60	201	sp|Q94F62|BAK1_ARATH^Q94F62^Q:20-175,H:19-175^62.42%ID^E:5e-58^RecName: Full=BRASSINOSTEROID INSENSITIVE 1-associated receptor kinase 1;^Eukaryota; Viridiplantae; Streptophyta; Embryophyta; Tracheophyta; Spermatophyta; Magnoliophyta; eudicotyledons; Gunneridae; Pentapetalae; rosids; malvids; Brassicales; Brassicaceae; Camelineae; Arabidopsis	PF08263.7^LRRNT_2^Leucine rich repeat N-terminal domain^27-66^E:3.6e-12`PF13504.1^LRR_7^Leucine rich repeat^70-81^E:560`PF12799.2^LRR_4^Leucine Rich repeats (2 copies)^94-130^E:1.1e-06`PF13855.1^LRR_8^Leucine rich repeat^94-153^E:1.9e-06`PF00560.28^LRR_1^Leucine Rich Repeat^94-116^E:0.68`PF13504.1^LRR_7^Leucine rich repeat^94-106^E:270`PF13516.1^LRR_6^Leucine Rich repeat^116-138^E:0.048`PF12799.2…	COG0515^Serine Threonine protein kinase	GO:0010008^cellular_component^endosome membrane`GO:0016021^cellular_component^integral component of membrane`GO:0005886^cellular_component^plasma membrane`GO:0005524^molecular_function^ATP binding`GO:0005515^molecular_function^protein binding`GO:0004674^molecular_function^protein serine/threonine kinase activity`GO:0033612^molecular_function^receptor serine/threonine kinase binding`GO:0004714^mol…	GO:0005515^molecular_function^protein binding	.	.
c60542_g1	c60542_g1_i3	PRGDB00061461	62.07	174	66	0	355	876	25	198	5e-67	221	sp|Q94F62|BAK1_ARATH^Q94F62^Q:11-195,H:13-196^60.54%ID^E:4e-67^RecName: Full=BRASSINOSTEROID INSENSITIVE 1-associated receptor kinase 1;^Eukaryota; Viridiplantae; Streptophyta; Embryophyta; Tracheophyta; Spermatophyta; Magnoliophyta; eudicotyledons; Gunneridae; Pentapetalae; rosids; malvids; Brassicales; Brassicaceae; Camelineae; Arabidopsis	PF08263.7^LRRNT_2^Leucine rich repeat N-terminal domain^25-64^E:5.9e-12`PF13504.1^LRR_7^Leucine rich repeat^73-79^E:15000`PF12799.2^LRR_4^Leucine Rich repeats (2 copies)^92-128^E:1.4e-06`PF00560.28^LRR_1^Leucine Rich Repeat^92-114^E:0.22`PF13504.1^LRR_7^Leucine rich repeat^92-104^E:120`PF13516.1^LRR_6^Leucine Rich repeat^114-136^E:0.056`PF12799.2^LRR_4^Leucine Rich repeats (2 copies)^115-151^E:2.…	COG0515^Serine Threonine protein kinase	GO:0010008^cellular_component^endosome membrane`GO:0016021^cellular_component^integral component of membrane`GO:0005886^cellular_component^plasma membrane`GO:0005524^molecular_function^ATP binding`GO:0005515^molecular_function^protein binding`GO:0004674^molecular_function^protein serine/threonine kinase activity`GO:0033612^molecular_function^receptor serine/threonine kinase binding`GO:0004714^mol…	GO:0005515^molecular_function^protein binding	.	.
c60542_g1	c60542_g1_i4	PRGDB00061461	64.42	163	58	0	355	843	25	187	3e-67	218	sp|Q94F62|BAK1_ARATH^Q94F62^Q:11-185,H:13-186^62.86%ID^E:5e-67^RecName: Full=BRASSINOSTEROID INSENSITIVE 1-associated receptor kinase 1;^Eukaryota; Viridiplantae; Streptophyta; Embryophyta; Tracheophyta; Spermatophyta; Magnoliophyta; eudicotyledons; Gunneridae; Pentapetalae; rosids; malvids; Brassicales; Brassicaceae; Camelineae; Arabidopsis	PF08263.7^LRRNT_2^Leucine rich repeat N-terminal domain^25-64^E:5.1e-12`PF13504.1^LRR_7^Leucine rich repeat^73-79^E:15000`PF12799.2^LRR_4^Leucine Rich repeats (2 copies)^92-128^E:1.2e-06`PF00560.28^LRR_1^Leucine Rich Repeat^92-114^E:0.19`PF13504.1^LRR_7^Leucine rich repeat^92-104^E:110`PF13516.1^LRR_6^Leucine Rich repeat^114-136^E:0.05`PF00560.28^LRR_1^Leucine Rich Repeat^116-138^E:0.0047`PF13504…	COG0515^Serine Threonine protein kinase	GO:0010008^cellular_component^endosome membrane`GO:0016021^cellular_component^integral component of membrane`GO:0005886^cellular_component^plasma membrane`GO:0005524^molecular_function^ATP binding`GO:0005515^molecular_function^protein binding`GO:0004674^molecular_function^protein serine/threonine kinase activity`GO:0033612^molecular_function^receptor serine/threonine kinase binding`GO:0004714^mol…	GO:0005515^molecular_function^protein binding	.	.
c60542_g1	c60542_g1_i6	PRGDB00061461	61.71	175	67	0	300	824	24	198	6e-66	218	sp|Q94AG2|SERK1_ARATH^Q94AG2^Q:21-204,H:21-204^58.7%ID^E:3e-63^RecName: Full=Somatic embryogenesis receptor kinase 1;^Eukaryota; Viridiplantae; Streptophyta; Embryophyta; Tracheophyta; Spermatophyta; Magnoliophyta; eudicotyledons; Gunneridae; Pentapetalae; rosids; malvids; Brassicales; Brassicaceae; Camelineae; Arabidopsis	PF08263.7^LRRNT_2^Leucine rich repeat N-terminal domain^27-66^E:4.3e-12`PF13504.1^LRR_7^Leucine rich repeat^70-81^E:660`PF12799.2^LRR_4^Leucine Rich repeats (2 copies)^94-130^E:1.1e-06`PF00560.28^LRR_1^Leucine Rich Repeat^94-116^E:0.8`PF13504.1^LRR_7^Leucine rich repeat^94-106^E:320`PF13516.1^LRR_6^Leucine Rich repeat^116-138^E:0.057`PF00560.28^LRR_1^Leucine Rich Repeat^118-140^E:0.0054`PF13504.1…	COG0515^Serine Threonine protein kinase	GO:0005789^cellular_component^endoplasmic reticulum membrane`GO:0016021^cellular_component^integral component of membrane`GO:0005886^cellular_component^plasma membrane`GO:0043234^cellular_component^protein complex`GO:0005524^molecular_function^ATP binding`GO:0042802^molecular_function^identical protein binding`GO:0005515^molecular_function^protein binding`GO:0033612^molecular_function^receptor se…	GO:0005515^molecular_function^protein binding	.	.
c60542_g1	c60542_g1_i8	PRGDB00061461	65.75	146	50	0	355	792	25	170	3e-57	200	sp|Q94F62|BAK1_ARATH^Q94F62^Q:11-168,H:13-169^63.92%ID^E:2e-61^RecName: Full=BRASSINOSTEROID INSENSITIVE 1-associated receptor kinase 1;^Eukaryota; Viridiplantae; Streptophyta; Embryophyta; Tracheophyta; Spermatophyta; Magnoliophyta; eudicotyledons; Gunneridae; Pentapetalae; rosids; malvids; Brassicales; Brassicaceae; Camelineae; Arabidopsis	PF08263.7^LRRNT_2^Leucine rich repeat N-terminal domain^25-64^E:3.9e-12`PF13504.1^LRR_7^Leucine rich repeat^73-79^E:11000`PF12799.2^LRR_4^Leucine Rich repeats (2 copies)^92-128^E:1.1e-06`PF00560.28^LRR_1^Leucine Rich Repeat^92-114^E:0.15`PF13504.1^LRR_7^Leucine rich repeat^92-104^E:88`PF13516.1^LRR_6^Leucine Rich repeat^114-136^E:0.04`PF12799.2^LRR_4^Leucine Rich repeats (2 copies)^115-151^E:1.1e…	COG0515^Serine Threonine protein kinase	GO:0010008^cellular_component^endosome membrane`GO:0016021^cellular_component^integral component of membrane`GO:0005886^cellular_component^plasma membrane`GO:0005524^molecular_function^ATP binding`GO:0005515^molecular_function^protein binding`GO:0004674^molecular_function^protein serine/threonine kinase activity`GO:0033612^molecular_function^receptor serine/threonine kinase binding`GO:0004714^mol…	GO:0005515^molecular_function^protein binding	.	.
c60567_g1	c60567_g1_i1	PRGDB00061455	41.11	343	186	8	1207	206	476	811	7e-65	226	.	.	.	.	.	.	.
c60567_g1	c60567_g1_i2	PRGDB00061455	42.26	168	84	6	482	6	476	639	3e-26	106	.	.	.	.	.	.	.
c60593_g1	c60593_g1_i1	PRGDB00061461	30.18	169	101	3	536	72	400	565	1e-26	102	.	.	.	.	.	.	.
c60593_g2	c60593_g2_i1	PRGDB00061461	32.19	292	181	3	1062	226	278	565	2e-54	185	.	.	.	.	.	.	.
c60593_g1	c60593_g1_i2	PRGDB00035721	28.01	632	383	17	1892	69	332	915	2e-57	205	.	.	.	.	.	.	.
c60640_g3	c60640_g3_i1	PRGDB00000056	61.45	249	95	1	749	3	102	349	5e-81	259	.	.	.	.	.	.	.
c60640_g4	c60640_g4_i1	PRGDB00000056	54.88	778	340	6	2339	15	349	1118	0	704	.	.	.	.	.	.	.
c60645_g3	c60645_g3_i1	PRGDB00061455	39.42	137	81	2	2	409	665	800	6e-21	87	sp|O81832|Y4729_ARATH^O81832^Q:1-173,H:609-783^57.14%ID^E:5e-49^RecName: Full=G-type lectin S-receptor-like serine/threonine-protein kinase At4g27290;^Eukaryota; Viridiplantae; Streptophyta; Embryophyta; Tracheophyta; Spermatophyta; Magnoliophyta; eudicotyledons; Gunneridae; Pentapetalae; rosids; malvids; Brassicales; Brassicaceae; Camelineae; Arabidopsis	PF07714.12^Pkinase_Tyr^Protein tyrosine kinase^1-124^E:2.5e-11`PF00069.20^Pkinase^Protein kinase domain^1-60^E:7.2e-09`PF11883.3^DUF3403^Domain of unknown function (DUF3403)^129-173^E:1.6e-09	COG0515^Serine Threonine protein kinase	GO:0005524^molecular_function^ATP binding`GO:0005516^molecular_function^calmodulin binding`GO:0004674^molecular_function^protein serine/threonine kinase activity`GO:0048544^biological_process^recognition of pollen	GO:0004672^molecular_function^protein kinase activity`GO:0006468^biological_process^protein phosphorylation`GO:0005524^molecular_function^ATP binding`GO:0004674^molecular_function^protein serine/threonine kinase activity	.	.
c60645_g3	c60645_g3_i2	PRGDB00061455	38.69	137	82	2	2	409	665	800	2e-20	84.7	sp|O81832|Y4729_ARATH^O81832^Q:1-152,H:609-762^60.39%ID^E:3e-47^RecName: Full=G-type lectin S-receptor-like serine/threonine-protein kinase At4g27290;^Eukaryota; Viridiplantae; Streptophyta; Embryophyta; Tracheophyta; Spermatophyta; Magnoliophyta; eudicotyledons; Gunneridae; Pentapetalae; rosids; malvids; Brassicales; Brassicaceae; Camelineae; Arabidopsis	PF07714.12^Pkinase_Tyr^Protein tyrosine kinase^1-124^E:5.2e-11`PF00069.20^Pkinase^Protein kinase domain^1-58^E:2.3e-09`PF11883.3^DUF3403^Domain of unknown function (DUF3403)^129-169^E:1.4e-06	COG0515^Serine Threonine protein kinase	GO:0005524^molecular_function^ATP binding`GO:0005516^molecular_function^calmodulin binding`GO:0004674^molecular_function^protein serine/threonine kinase activity`GO:0048544^biological_process^recognition of pollen	GO:0004672^molecular_function^protein kinase activity`GO:0006468^biological_process^protein phosphorylation`GO:0005524^molecular_function^ATP binding`GO:0004674^molecular_function^protein serine/threonine kinase activity	.	.
c60672_g1	c60672_g1_i5	PRGDB00061461	33.33	351	170	11	2304	3299	275	580	3e-45	168	sp|Q9FX99|Y1497_ARATH^Q9FX99^Q:2-122,H:341-468^42.97%ID^E:3e-22^RecName: Full=Probable receptor-like protein kinase At1g49730;^Eukaryota; Viridiplantae; Streptophyta; Embryophyta; Tracheophyta; Spermatophyta; Magnoliophyta; eudicotyledons; Gunneridae; Pentapetalae; rosids; malvids; Brassicales; Brassicaceae; Camelineae; Arabidopsis	PF00069.20^Pkinase^Protein kinase domain^2-120^E:3.2e-22`PF07714.12^Pkinase_Tyr^Protein tyrosine kinase^2-117^E:1e-19	COG0515^Serine Threonine protein kinase	GO:0016021^cellular_component^integral component of membrane`GO:0005886^cellular_component^plasma membrane`GO:0005524^molecular_function^ATP binding`GO:0004674^molecular_function^protein serine/threonine kinase activity	GO:0004672^molecular_function^protein kinase activity`GO:0005524^molecular_function^ATP binding`GO:0006468^biological_process^protein phosphorylation	.	.
c60672_g1	c60672_g1_i11	PRGDB00061461	36.62	314	172	9	2304	3188	275	580	9e-51	185	sp|Q9SX31|PERK9_ARATH^Q9SX31^Q:2-285,H:391-672^41.16%ID^E:2e-60^RecName: Full=Proline-rich receptor-like protein kinase PERK9;^Eukaryota; Viridiplantae; Streptophyta; Embryophyta; Tracheophyta; Spermatophyta; Magnoliophyta; eudicotyledons; Gunneridae; Pentapetalae; rosids; malvids; Brassicales; Brassicaceae; Camelineae; Arabidopsis	PF00069.20^Pkinase^Protein kinase domain^2-251^E:3.5e-42`PF07714.12^Pkinase_Tyr^Protein tyrosine kinase^2-252^E:1.4e-35	COG0515^Serine Threonine protein kinase	GO:0016021^cellular_component^integral component of membrane`GO:0005886^cellular_component^plasma membrane`GO:0005524^molecular_function^ATP binding`GO:0004674^molecular_function^protein serine/threonine kinase activity	GO:0004672^molecular_function^protein kinase activity`GO:0005524^molecular_function^ATP binding`GO:0006468^biological_process^protein phosphorylation	.	.
c60716_g1	c60716_g1_i1	PRGDB00061461	39.27	303	171	6	470	1351	277	575	2e-61	211	sp|Q5XF57|Y5576_ARATH^Q5XF57^Q:58-353,H:253-549^54.03%ID^E:2e-117^RecName: Full=Probable receptor-like serine/threonine-protein kinase At5g57670;^Eukaryota; Viridiplantae; Streptophyta; Embryophyta; Tracheophyta; Spermatophyta; Magnoliophyta; eudicotyledons; Gunneridae; Pentapetalae; rosids; malvids; Brassicales; Brassicaceae; Camelineae; Arabidopsis	PF00069.20^Pkinase^Protein kinase domain^75-337^E:1.1e-40`PF07714.12^Pkinase_Tyr^Protein tyrosine kinase^75-280^E:7.1e-40	COG0515^Serine Threonine protein kinase	GO:0005524^molecular_function^ATP binding`GO:0004674^molecular_function^protein serine/threonine kinase activity	GO:0004672^molecular_function^protein kinase activity`GO:0005524^molecular_function^ATP binding`GO:0006468^biological_process^protein phosphorylation	.	.
c60716_g1	c60716_g1_i2	PRGDB00061461	38.68	318	182	6	294	1220	262	575	1e-62	213	sp|Q5XF57|Y5576_ARATH^Q5XF57^Q:46-353,H:241-549^53.23%ID^E:1e-119^RecName: Full=Probable receptor-like serine/threonine-protein kinase At5g57670;^Eukaryota; Viridiplantae; Streptophyta; Embryophyta; Tracheophyta; Spermatophyta; Magnoliophyta; eudicotyledons; Gunneridae; Pentapetalae; rosids; malvids; Brassicales; Brassicaceae; Camelineae; Arabidopsis	PF00069.20^Pkinase^Protein kinase domain^75-337^E:6.7e-41`PF07714.12^Pkinase_Tyr^Protein tyrosine kinase^76-337^E:2.6e-40	COG0515^Serine Threonine protein kinase	GO:0005524^molecular_function^ATP binding`GO:0004674^molecular_function^protein serine/threonine kinase activity	GO:0004672^molecular_function^protein kinase activity`GO:0005524^molecular_function^ATP binding`GO:0006468^biological_process^protein phosphorylation	.	.
c60722_g1	c60722_g1_i1	PRGDB00035719	26.4	481	294	13	641	2002	356	803	1e-32	129	sp|Q8LFN2|Y3037_ARATH^Q8LFN2^Q:43-571,H:43-570^61.39%ID^E:0^RecName: Full=Probable inactive leucine-rich repeat receptor-like protein kinase At3g03770;^Eukaryota; Viridiplantae; Streptophyta; Embryophyta; Tracheophyta; Spermatophyta; Magnoliophyta; eudicotyledons; Gunneridae; Pentapetalae; rosids; malvids; Brassicales; Brassicaceae; Camelineae; Arabidopsis	PF08263.7^LRRNT_2^Leucine rich repeat N-terminal domain^29-58^E:0.0071`PF13504.1^LRR_7^Leucine rich repeat^106-114^E:7400`PF13504.1^LRR_7^Leucine rich repeat^132-141^E:10000`PF13504.1^LRR_7^Leucine rich repeat^154-165^E:860`PF13855.1^LRR_8^Leucine rich repeat^178-234^E:1.1e-06`PF08263.7^LRRNT_2^Leucine rich repeat N-terminal domain^180-192^E:5300`PF12799.2^LRR_4^Leucine Rich repeats (2 copies)^20…	.	GO:0016021^cellular_component^integral component of membrane`GO:0005886^cellular_component^plasma membrane`GO:0005524^molecular_function^ATP binding`GO:0004672^molecular_function^protein kinase activity	GO:0005515^molecular_function^protein binding`GO:0004672^molecular_function^protein kinase activity`GO:0006468^biological_process^protein phosphorylation`GO:0005524^molecular_function^ATP binding	.	.
c60722_g3	c60722_g3_i1	PRGDB00035719	25.41	425	260	9	494	1690	383	776	9e-26	107	sp|Q8LFN2|Y3037_ARATH^Q8LFN2^Q:45-573,H:43-570^62.71%ID^E:0^RecName: Full=Probable inactive leucine-rich repeat receptor-like protein kinase At3g03770;^Eukaryota; Viridiplantae; Streptophyta; Embryophyta; Tracheophyta; Spermatophyta; Magnoliophyta; eudicotyledons; Gunneridae; Pentapetalae; rosids; malvids; Brassicales; Brassicaceae; Camelineae; Arabidopsis	PF08263.7^LRRNT_2^Leucine rich repeat N-terminal domain^31-60^E:0.0087`PF13504.1^LRR_7^Leucine rich repeat^107-116^E:1300`PF13504.1^LRR_7^Leucine rich repeat^131-144^E:520`PF13504.1^LRR_7^Leucine rich repeat^155-168^E:150`PF00560.28^LRR_1^Leucine Rich Repeat^156-178^E:0.87`PF13855.1^LRR_8^Leucine rich repeat^180-238^E:2.6e-06`PF12799.2^LRR_4^Leucine Rich repeats (2 copies)^183-225^E:1.4e-06`PF127…	.	GO:0016021^cellular_component^integral component of membrane`GO:0005886^cellular_component^plasma membrane`GO:0005524^molecular_function^ATP binding`GO:0004672^molecular_function^protein kinase activity	GO:0005515^molecular_function^protein binding`GO:0004672^molecular_function^protein kinase activity`GO:0006468^biological_process^protein phosphorylation`GO:0005524^molecular_function^ATP binding	.	.
c60722_g3	c60722_g3_i2	PRGDB00035719	25.88	514	316	12	494	1939	383	863	4e-34	132	sp|Q8LFN2|Y3037_ARATH^Q8LFN2^Q:45-626,H:43-623^63.36%ID^E:0^RecName: Full=Probable inactive leucine-rich repeat receptor-like protein kinase At3g03770;^Eukaryota; Viridiplantae; Streptophyta; Embryophyta; Tracheophyta; Spermatophyta; Magnoliophyta; eudicotyledons; Gunneridae; Pentapetalae; rosids; malvids; Brassicales; Brassicaceae; Camelineae; Arabidopsis	PF08263.7^LRRNT_2^Leucine rich repeat N-terminal domain^31-60^E:0.0096`PF13504.1^LRR_7^Leucine rich repeat^107-116^E:1500`PF13504.1^LRR_7^Leucine rich repeat^131-144^E:570`PF13504.1^LRR_7^Leucine rich repeat^155-168^E:180`PF00560.28^LRR_1^Leucine Rich Repeat^156-178^E:0.96`PF13855.1^LRR_8^Leucine rich repeat^180-238^E:3e-06`PF12799.2^LRR_4^Leucine Rich repeats (2 copies)^203-238^E:5.7e-07`PF13516…	.	GO:0016021^cellular_component^integral component of membrane`GO:0005886^cellular_component^plasma membrane`GO:0005524^molecular_function^ATP binding`GO:0004672^molecular_function^protein kinase activity	GO:0005515^molecular_function^protein binding`GO:0004672^molecular_function^protein kinase activity`GO:0006468^biological_process^protein phosphorylation`GO:0005524^molecular_function^ATP binding	.	.
c60758_g1	c60758_g1_i2	PRGDB00000499	31.89	185	72	5	893	1366	7	164	2e-19	84	.	.	.	.	.	.	.
c60758_g1	c60758_g1_i3	PRGDB00000499	32.9	155	46	4	954	1325	27	154	1e-17	68.2	.	.	.	.	.	.	.
c60780_g3	c60780_g3_i1	PRGDB00035718	28.13	391	225	10	1370	342	21	403	4e-30	119	.	.	.	.	.	.	.
c60780_g3	c60780_g3_i2	PRGDB00035718	29.97	317	185	6	1380	511	21	327	8e-31	121	.	.	.	.	.	.	.
c60809_g1	c60809_g1_i1	PRGDB00061455	32.43	777	447	26	215	2473	69	791	4e-101	332	sp|P17801|KPRO_MAIZE^P17801^Q:6-796,H:4-817^47.31%ID^E:0^RecName: Full=Putative receptor protein kinase ZmPK1;^Eukaryota; Viridiplantae; Streptophyta; Embryophyta; Tracheophyta; Spermatophyta; Magnoliophyta; Liliopsida; Poales; Poaceae; PACMAD clade; Panicoideae; Andropogoneae; Zea	PF01453.19^B_lectin^D-mannose binding lectin^78-168^E:1e-26`PF00954.15^S_locus_glycop^S-locus glycoprotein family^254-315^E:5.9e-12`PF08276.6^PAN_2^PAN-like domain^342-392^E:5.3e-06`PF14295.1^PAN_4^PAN domain^349-384^E:0.00028`PF07714.12^Pkinase_Tyr^Protein tyrosine kinase^517-791^E:8.6e-37`PF00069.20^Pkinase^Protein kinase domain^518-790^E:1.8e-48	.	GO:0016021^cellular_component^integral component of membrane`GO:0005524^molecular_function^ATP binding`GO:0004674^molecular_function^protein serine/threonine kinase activity`GO:0048544^biological_process^recognition of pollen	GO:0048544^biological_process^recognition of pollen`GO:0004672^molecular_function^protein kinase activity`GO:0006468^biological_process^protein phosphorylation`GO:0005524^molecular_function^ATP binding	.	.
c60809_g1	c60809_g1_i2	PRGDB00061455	32.18	777	449	26	215	2473	69	791	3e-100	330	sp|P17801|KPRO_MAIZE^P17801^Q:6-796,H:4-817^47.43%ID^E:0^RecName: Full=Putative receptor protein kinase ZmPK1;^Eukaryota; Viridiplantae; Streptophyta; Embryophyta; Tracheophyta; Spermatophyta; Magnoliophyta; Liliopsida; Poales; Poaceae; PACMAD clade; Panicoideae; Andropogoneae; Zea	PF01453.19^B_lectin^D-mannose binding lectin^78-168^E:1e-26`PF00954.15^S_locus_glycop^S-locus glycoprotein family^254-315^E:5.9e-12`PF08276.6^PAN_2^PAN-like domain^342-392^E:6.4e-06`PF14295.1^PAN_4^PAN domain^349-384^E:0.00028`PF07714.12^Pkinase_Tyr^Protein tyrosine kinase^517-791^E:8.7e-37`PF00069.20^Pkinase^Protein kinase domain^518-790^E:1.8e-48	.	GO:0016021^cellular_component^integral component of membrane`GO:0005524^molecular_function^ATP binding`GO:0004674^molecular_function^protein serine/threonine kinase activity`GO:0048544^biological_process^recognition of pollen	GO:0048544^biological_process^recognition of pollen`GO:0004672^molecular_function^protein kinase activity`GO:0006468^biological_process^protein phosphorylation`GO:0005524^molecular_function^ATP binding	.	.
c60817_g1	c60817_g1_i1	PRGDB00000490	27.51	229	137	8	1434	793	414	628	4e-16	75.9	.	.	.	.	.	.	.
c60817_g1	c60817_g1_i4	PRGDB00000490	27.51	229	137	8	2021	1380	414	628	7e-16	75.5	.	.	.	.	.	.	.
c60830_g1	c60830_g1_i1	PRGDB00061448	32.07	237	132	4	734	1444	523	730	1e-25	107	sp|Q94C77|RPKL_ARATH^Q94C77^Q:5-538,H:2-547^51.35%ID^E:2e-175^RecName: Full=Receptor protein kinase-like protein At4g34220;^Eukaryota; Viridiplantae; Streptophyta; Embryophyta; Tracheophyta; Spermatophyta; Magnoliophyta; eudicotyledons; Gunneridae; Pentapetalae; rosids; malvids; Brassicales; Brassicaceae; Camelineae; Arabidopsis	PF08263.7^LRRNT_2^Leucine rich repeat N-terminal domain^29-69^E:2.5e-13`PF00560.28^LRR_1^Leucine Rich Repeat^109-129^E:0.063`PF13855.1^LRR_8^Leucine rich repeat^109-168^E:2e-06`PF13504.1^LRR_7^Leucine rich repeat^109-120^E:5.8`PF13504.1^LRR_7^Leucine rich repeat^134-144^E:67`PF13504.1^LRR_7^Leucine rich repeat^157-168^E:100`PF13504.1^LRR_7^Leucine rich repeat^177-185^E:3100`PF13504.1^LRR_7^Leucin…	COG0515^Serine Threonine protein kinase	GO:0016021^cellular_component^integral component of membrane`GO:0005524^molecular_function^ATP binding`GO:0004672^molecular_function^protein kinase activity	GO:0005515^molecular_function^protein binding	.	.
c60830_g1	c60830_g1_i2	PRGDB00061448	32.07	237	132	4	742	1452	523	730	1e-25	106	sp|Q94C77|RPKL_ARATH^Q94C77^Q:5-538,H:2-547^51.53%ID^E:1e-175^RecName: Full=Receptor protein kinase-like protein At4g34220;^Eukaryota; Viridiplantae; Streptophyta; Embryophyta; Tracheophyta; Spermatophyta; Magnoliophyta; eudicotyledons; Gunneridae; Pentapetalae; rosids; malvids; Brassicales; Brassicaceae; Camelineae; Arabidopsis	PF08263.7^LRRNT_2^Leucine rich repeat N-terminal domain^29-69^E:2.5e-13`PF00560.28^LRR_1^Leucine Rich Repeat^109-129^E:0.063`PF13855.1^LRR_8^Leucine rich repeat^109-168^E:2.2e-06`PF13504.1^LRR_7^Leucine rich repeat^109-120^E:5.8`PF13504.1^LRR_7^Leucine rich repeat^134-144^E:67`PF13504.1^LRR_7^Leucine rich repeat^157-168^E:100`PF13504.1^LRR_7^Leucine rich repeat^178-192^E:1700`PF13504.1^LRR_7^Leuc…	COG0515^Serine Threonine protein kinase	GO:0016021^cellular_component^integral component of membrane`GO:0005524^molecular_function^ATP binding`GO:0004672^molecular_function^protein kinase activity	GO:0005515^molecular_function^protein binding	.	.
c60840_g1	c60840_g1_i4	PRGDB00035718	28.13	327	203	9	526	1479	862	1165	4e-27	110	sp|F4IB81|LYK3_ARATH^F4IB81^Q:85-414,H:324-638^29.08%ID^E:2e-36^RecName: Full=LysM domain receptor-like kinase 3;^Eukaryota; Viridiplantae; Streptophyta; Embryophyta; Tracheophyta; Spermatophyta; Magnoliophyta; eudicotyledons; Gunneridae; Pentapetalae; rosids; malvids; Brassicales; Brassicaceae; Camelineae; Arabidopsis	PF07714.12^Pkinase_Tyr^Protein tyrosine kinase^137-396^E:2.6e-21`PF00069.20^Pkinase^Protein kinase domain^145-326^E:6.1e-22	COG0515^Serine Threonine protein kinase	GO:0016021^cellular_component^integral component of membrane`GO:0005886^cellular_component^plasma membrane`GO:0005524^molecular_function^ATP binding`GO:0004674^molecular_function^protein serine/threonine kinase activity`GO:0016998^biological_process^cell wall macromolecule catabolic process	GO:0004672^molecular_function^protein kinase activity`GO:0006468^biological_process^protein phosphorylation`GO:0005524^molecular_function^ATP binding	.	.
c60861_g2	c60861_g2_i1	PRGDB00000056	46.81	141	74	1	3	425	865	1004	3e-32	119	sp|Q9SHI3|RLP2_ARATH^Q9SHI3^Q:13-159,H:586-726^44.22%ID^E:2e-27^RecName: Full=Receptor-like protein 2;^Eukaryota; Viridiplantae; Streptophyta; Embryophyta; Tracheophyta; Spermatophyta; Magnoliophyta; eudicotyledons; Gunneridae; Pentapetalae; rosids; malvids; Brassicales; Brassicaceae; Camelineae; Arabidopsis	PF13504.1^LRR_7^Leucine rich repeat^8-17^E:260`PF00560.28^LRR_1^Leucine Rich Repeat^32-50^E:0.61`PF13504.1^LRR_7^Leucine rich repeat^32-40^E:110`PF00560.28^LRR_1^Leucine Rich Repeat^52-71^E:0.029`PF13516.1^LRR_6^Leucine Rich repeat^52-71^E:0.018`PF13504.1^LRR_7^Leucine rich repeat^53-64^E:56`PF13504.1^LRR_7^Leucine rich repeat^77-88^E:2200	COG4886^leucine Rich Repeat	GO:0016021^cellular_component^integral component of membrane`GO:0005886^cellular_component^plasma membrane	GO:0005515^molecular_function^protein binding	.	.
c60861_g2	c60861_g2_i2	PRGDB00061447	37.54	357	199	10	4	1047	702	1043	3e-48	173	sp|O22476|BRI1_ARATH^O22476^Q:5-279,H:498-772^37.24%ID^E:1e-36^RecName: Full=Protein BRASSINOSTEROID INSENSITIVE 1;^Eukaryota; Viridiplantae; Streptophyta; Embryophyta; Tracheophyta; Spermatophyta; Magnoliophyta; eudicotyledons; Gunneridae; Pentapetalae; rosids; malvids; Brassicales; Brassicaceae; Camelineae; Arabidopsis	PF13516.1^LRR_6^Leucine Rich repeat^18-40^E:0.53`PF00560.28^LRR_1^Leucine Rich Repeat^20-38^E:0.049`PF13504.1^LRR_7^Leucine rich repeat^20-32^E:16`PF13504.1^LRR_7^Leucine rich repeat^73-79^E:1600`PF00560.28^LRR_1^Leucine Rich Repeat^164-176^E:1.3`PF13504.1^LRR_7^Leucine rich repeat^164-172^E:120`PF00560.28^LRR_1^Leucine Rich Repeat^188-206^E:0.18`PF13504.1^LRR_7^Leucine rich repeat^188-200^E:80`P…	COG0515^Serine Threonine protein kinase	GO:0005768^cellular_component^endosome`GO:0010008^cellular_component^endosome membrane`GO:0016021^cellular_component^integral component of membrane`GO:0005886^cellular_component^plasma membrane`GO:0043234^cellular_component^protein complex`GO:0005524^molecular_function^ATP binding`GO:0042802^molecular_function^identical protein binding`GO:0005515^molecular_function^protein binding`GO:0046982^mole…	GO:0005515^molecular_function^protein binding	.	.
c60861_g3	c60861_g3_i1	PRGDB00061447	35.95	420	191	11	1168	59	298	689	1e-38	143	.	.	.	.	.	.	.
c60861_g4	c60861_g4_i1	PRGDB00035713	46.49	114	58	3	7	342	660	772	5e-17	73.6	sp|C0LGV1|RCH1_ARATH^C0LGV1^Q:1-113,H:497-610^45.61%ID^E:5e-18^RecName: Full=LRR receptor-like serine/threonine-protein kinase RCH1;^Eukaryota; Viridiplantae; Streptophyta; Embryophyta; Tracheophyta; Spermatophyta; Magnoliophyta; eudicotyledons; Gunneridae; Pentapetalae; rosids; malvids; Brassicales; Brassicaceae; Camelineae; Arabidopsis	PF13855.1^LRR_8^Leucine rich repeat^18-76^E:6e-08`PF13504.1^LRR_7^Leucine rich repeat^18-35^E:2.2`PF00560.28^LRR_1^Leucine Rich Repeat^19-37^E:0.15`PF13516.1^LRR_6^Leucine Rich repeat^41-61^E:0.69`PF00560.28^LRR_1^Leucine Rich Repeat^43-64^E:0.14`PF13504.1^LRR_7^Leucine rich repeat^43-55^E:8.3`PF13504.1^LRR_7^Leucine rich repeat^66-80^E:86`PF13504.1^LRR_7^Leucine rich repeat^88-103^E:340	COG4886^leucine Rich Repeat	GO:0016021^cellular_component^integral component of membrane`GO:0005524^molecular_function^ATP binding`GO:0004674^molecular_function^protein serine/threonine kinase activity	GO:0005515^molecular_function^protein binding	.	.
c60861_g3	c60861_g3_i2	PRGDB00061447	35.71	420	187	11	1153	59	298	689	3e-38	142	.	.	.	.	.	.	.
c60861_g3	c60861_g3_i3	PRGDB00061447	43.59	312	163	6	1075	155	327	630	1e-52	184	.	.	.	.	.	.	.
c60871_g1	c60871_g1_i1	PRGDB00000494	28.73	275	174	9	768	1	165	436	1e-16	77	.	.	.	.	.	.	.
c60871_g2	c60871_g2_i1	PRGDB00061459	35.51	138	85	2	696	1106	640	774	4e-21	90.9	sp|Q9FKZ0|DRL43_ARATH^Q9FKZ0^Q:1-383,H:422-800^44.1%ID^E:1e-87^RecName: Full=Probable disease resistance protein At5g66910;^Eukaryota; Viridiplantae; Streptophyta; Embryophyta; Tracheophyta; Spermatophyta; Magnoliophyta; eudicotyledons; Gunneridae; Pentapetalae; rosids; malvids; Brassicales; Brassicaceae; Camelineae; Arabidopsis	PF13504.1^LRR_7^Leucine rich repeat^71-81^E:3400`PF13504.1^LRR_7^Leucine rich repeat^160-165^E:15000`PF13504.1^LRR_7^Leucine rich repeat^173-183^E:7800`PF13504.1^LRR_7^Leucine rich repeat^209-220^E:790`PF13504.1^LRR_7^Leucine rich repeat^281-298^E:29`PF00560.28^LRR_1^Leucine Rich Repeat^282-304^E:0.91`PF00560.28^LRR_1^Leucine Rich Repeat^306-324^E:0.4`PF13504.1^LRR_7^Leucine rich repeat^306-315^E…	COG4886^leucine Rich Repeat	GO:0043531^molecular_function^ADP binding`GO:0005524^molecular_function^ATP binding`GO:0006952^biological_process^defense response	GO:0005515^molecular_function^protein binding	.	.
c60871_g2	c60871_g2_i2	PRGDB00061459	35.51	138	85	2	696	1106	640	774	2e-21	90.9	sp|Q9FKZ0|DRL43_ARATH^Q9FKZ0^Q:1-383,H:422-800^44.87%ID^E:1e-88^RecName: Full=Probable disease resistance protein At5g66910;^Eukaryota; Viridiplantae; Streptophyta; Embryophyta; Tracheophyta; Spermatophyta; Magnoliophyta; eudicotyledons; Gunneridae; Pentapetalae; rosids; malvids; Brassicales; Brassicaceae; Camelineae; Arabidopsis	PF13504.1^LRR_7^Leucine rich repeat^71-81^E:3400`PF13504.1^LRR_7^Leucine rich repeat^160-165^E:15000`PF13504.1^LRR_7^Leucine rich repeat^173-183^E:8500`PF13504.1^LRR_7^Leucine rich repeat^209-220^E:1000`PF13504.1^LRR_7^Leucine rich repeat^233-250^E:4200`PF13504.1^LRR_7^Leucine rich repeat^281-298^E:29`PF00560.28^LRR_1^Leucine Rich Repeat^282-304^E:0.91`PF00560.28^LRR_1^Leucine Rich Repeat^306-324…	COG4886^leucine Rich Repeat	GO:0043531^molecular_function^ADP binding`GO:0005524^molecular_function^ATP binding`GO:0006952^biological_process^defense response	GO:0005515^molecular_function^protein binding	.	.
c60871_g2	c60871_g2_i3	PRGDB00061459	35.51	138	85	2	809	1219	640	774	7e-21	90.5	sp|Q9FKZ1|DRL42_ARATH^Q9FKZ1^Q:15-300,H:525-803^44.83%ID^E:4e-63^RecName: Full=Probable disease resistance protein At5g66900;^Eukaryota; Viridiplantae; Streptophyta; Embryophyta; Tracheophyta; Spermatophyta; Magnoliophyta; eudicotyledons; Gunneridae; Pentapetalae; rosids; malvids; Brassicales; Brassicaceae; Camelineae; Arabidopsis	PF13504.1^LRR_7^Leucine rich repeat^65-71^E:12000`PF13504.1^LRR_7^Leucine rich repeat^79-89^E:5400`PF13504.1^LRR_7^Leucine rich repeat^115-126^E:560`PF13504.1^LRR_7^Leucine rich repeat^187-204^E:21`PF00560.28^LRR_1^Leucine Rich Repeat^188-210^E:0.64`PF00560.28^LRR_1^Leucine Rich Repeat^212-230^E:0.28`PF13504.1^LRR_7^Leucine rich repeat^212-221^E:50`PF13504.1^LRR_7^Leucine rich repeat^236-251^E:30…	COG4886^leucine Rich Repeat	GO:0043531^molecular_function^ADP binding`GO:0005524^molecular_function^ATP binding`GO:0006952^biological_process^defense response	GO:0005515^molecular_function^protein binding	.	.
c60871_g2	c60871_g2_i4	PRGDB00061459	35.51	138	85	2	809	1219	640	774	4e-21	90.9	sp|Q9SZA7|DRL29_ARATH^Q9SZA7^Q:1-121,H:424-541^40.5%ID^E:9e-20^RecName: Full=Probable disease resistance protein At4g33300;^Eukaryota; Viridiplantae; Streptophyta; Embryophyta; Tracheophyta; Spermatophyta; Magnoliophyta; eudicotyledons; Gunneridae; Pentapetalae; rosids; malvids; Brassicales; Brassicaceae; Camelineae; Arabidopsis	.	.	GO:0048046^cellular_component^apoplast`GO:0043531^molecular_function^ADP binding`GO:0005524^molecular_function^ATP binding`GO:0042742^biological_process^defense response to bacterium	.	.	.
c60889_g1	c60889_g1_i1	PRGDB00061470	45.45	220	100	5	642	1	691	896	1e-43	153	.	.	.	.	.	.	.
c60889_g1	c60889_g1_i2	PRGDB00061470	71.6	81	23	0	243	1	816	896	4e-33	121	.	.	.	.	.	.	.
c60889_g1	c60889_g1_i3	PRGDB00061470	72.84	81	22	0	243	1	816	896	4e-36	123	.	.	.	.	.	.	.
c60889_g2	c60889_g2_i1	PRGDB00061470	49.25	67	34	0	679	879	1023	1089	4e-18	78.6	.	.	.	.	.	.	.
c60912_g1	c60912_g1_i1	PRGDB00061435	27.5	320	202	10	1981	1040	415	710	2e-20	90.9	.	.	.	.	.	.	.
c60912_g2	c60912_g2_i1	PRGDB00061435	28.27	329	204	13	2025	1060	421	724	5e-20	89.7	.	.	.	.	.	.	.
c60912_g2	c60912_g2_i2	PRGDB00061435	28.27	329	204	13	2011	1046	421	724	3e-20	90.1	.	.	.	.	.	.	.
c60912_g2	c60912_g2_i3	PRGDB00061435	28.27	329	204	13	2011	1046	421	724	4e-20	89.7	.	.	.	.	.	.	.
c60974_g1	c60974_g1_i1	PRGDB00000043	40.4	302	164	5	1603	2508	33	318	1e-57	196	sp|Q9LY50|ACCR3_ARATH^Q9LY50^Q:2-797,H:8-814^58.72%ID^E:0^RecName: Full=Putative serine/threonine-protein kinase-like protein CCR3;^Eukaryota; Viridiplantae; Streptophyta; Embryophyta; Tracheophyta; Spermatophyta; Magnoliophyta; eudicotyledons; Gunneridae; Pentapetalae; rosids; malvids; Brassicales; Brassicaceae; Camelineae; Arabidopsis	PF00069.20^Pkinase^Protein kinase domain^489-703^E:1.6e-42`PF07714.12^Pkinase_Tyr^Protein tyrosine kinase^489-772^E:1e-41	COG0515^Serine Threonine protein kinase	GO:0016021^cellular_component^integral component of membrane`GO:0005524^molecular_function^ATP binding`GO:0042803^molecular_function^protein homodimerization activity`GO:0004674^molecular_function^protein serine/threonine kinase activity	GO:0004672^molecular_function^protein kinase activity`GO:0005524^molecular_function^ATP binding`GO:0006468^biological_process^protein phosphorylation	.	.
c60974_g1	c60974_g1_i2	PRGDB00000043	41.67	300	159	5	1559	2458	33	316	5e-53	183	sp|Q9LY50|ACCR3_ARATH^Q9LY50^Q:3-795,H:10-814^59.83%ID^E:0^RecName: Full=Putative serine/threonine-protein kinase-like protein CCR3;^Eukaryota; Viridiplantae; Streptophyta; Embryophyta; Tracheophyta; Spermatophyta; Magnoliophyta; eudicotyledons; Gunneridae; Pentapetalae; rosids; malvids; Brassicales; Brassicaceae; Camelineae; Arabidopsis	PF00069.20^Pkinase^Protein kinase domain^487-767^E:5.4e-43`PF07714.12^Pkinase_Tyr^Protein tyrosine kinase^487-771^E:1e-41	COG0515^Serine Threonine protein kinase	GO:0016021^cellular_component^integral component of membrane`GO:0005524^molecular_function^ATP binding`GO:0042803^molecular_function^protein homodimerization activity`GO:0004674^molecular_function^protein serine/threonine kinase activity	GO:0004672^molecular_function^protein kinase activity`GO:0005524^molecular_function^ATP binding`GO:0006468^biological_process^protein phosphorylation	.	.
c60974_g1	c60974_g1_i3	PRGDB00061461	38.14	194	112	2	466	1047	249	434	2e-36	133	sp|Q9LY50|ACCR3_ARATH^Q9LY50^Q:3-350,H:302-648^62.33%ID^E:3e-140^RecName: Full=Putative serine/threonine-protein kinase-like protein CCR3;^Eukaryota; Viridiplantae; Streptophyta; Embryophyta; Tracheophyta; Spermatophyta; Magnoliophyta; eudicotyledons; Gunneridae; Pentapetalae; rosids; malvids; Brassicales; Brassicaceae; Camelineae; Arabidopsis	PF00069.20^Pkinase^Protein kinase domain^199-345^E:2.8e-28`PF07714.12^Pkinase_Tyr^Protein tyrosine kinase^199-350^E:7.6e-27	COG0515^Serine Threonine protein kinase	GO:0016021^cellular_component^integral component of membrane`GO:0005524^molecular_function^ATP binding`GO:0042803^molecular_function^protein homodimerization activity`GO:0004674^molecular_function^protein serine/threonine kinase activity	GO:0004672^molecular_function^protein kinase activity`GO:0005524^molecular_function^ATP binding`GO:0006468^biological_process^protein phosphorylation	.	.
c60994_g1	c60994_g1_i1	PRGDB00000035	30.69	518	279	18	1694	192	235	689	1e-34	134	.	.	.	.	.	.	.
c61030_g2	c61030_g2_i2	PRGDB00061461	49.48	291	141	4	1431	577	279	569	1e-81	267	.	.	.	.	.	.	.
c61030_g2	c61030_g2_i3	PRGDB00000032	34.91	318	177	4	5952	5005	255	544	2e-28	118	.	PF13966.1^zf-RVT^zinc-binding in reverse transcriptase^99-167^E:1.9e-10	.	.	.	.	.
c61030_g2	c61030_g2_i4	PRGDB00061461	47.66	321	152	6	1500	577	252	569	1e-78	271	sp|O00370|LORF2_HUMAN^O00370^Q:3-128,H:640-761^34.13%ID^E:6e-10^RecName: Full=LINE-1 retrotransposable element ORF2 protein;^Eukaryota; Metazoa; Chordata; Craniata; Vertebrata; Euteleostomi; Mammalia; Eutheria; Euarchontoglires; Primates; Haplorrhini; Catarrhini; Hominidae; Homo	PF00078.22^RVT_1^Reverse transcriptase (RNA-dependent DNA polymerase)^2-109^E:6e-18	.	GO:0046872^molecular_function^metal ion binding`GO:0003723^molecular_function^RNA binding`GO:0003964^molecular_function^RNA-directed DNA polymerase activity`GO:0009036^molecular_function^Type II site-specific deoxyribonuclease activity`GO:0000737^biological_process^DNA catabolic process, endonucleolytic`GO:0006310^biological_process^DNA recombination`GO:0090305^biological_process^nucleic acid pho…	.	.	.
c61030_g2	c61030_g2_i5	PRGDB00000032	32.96	270	153	2	2596	1787	255	496	1e-26	110	.	.	.	.	.	.	.
c61030_g2	c61030_g2_i6	PRGDB00061461	47.66	321	152	6	1500	577	252	569	4e-80	271	.	.	.	.	.	.	.
c61030_g2	c61030_g2_i7	PRGDB00061461	47.66	321	152	6	1500	577	252	569	9e-79	271	.	PF13966.1^zf-RVT^zinc-binding in reverse transcriptase^99-167^E:1.9e-10	.	.	.	.	.
c61030_g2	c61030_g2_i8	PRGDB00061461	47.66	321	152	6	1500	577	252	569	3e-80	271	.	.	.	.	.	.	.
c61030_g2	c61030_g2_i9	PRGDB00000032	34.91	318	177	4	5331	4384	255	544	2e-28	118	.	PF13966.1^zf-RVT^zinc-binding in reverse transcriptase^99-167^E:1.9e-10	.	.	.	.	.
c61030_g2	c61030_g2_i10	PRGDB00000032	34.12	296	167	2	2450	1563	255	522	5e-27	112	.	.	.	.	.	.	.
c61030_g2	c61030_g2_i11	PRGDB00061461	47.66	321	152	6	1500	577	252	569	1e-78	271	sp|O00370|LORF2_HUMAN^O00370^Q:3-128,H:640-761^34.13%ID^E:6e-10^RecName: Full=LINE-1 retrotransposable element ORF2 protein;^Eukaryota; Metazoa; Chordata; Craniata; Vertebrata; Euteleostomi; Mammalia; Eutheria; Euarchontoglires; Primates; Haplorrhini; Catarrhini; Hominidae; Homo	PF00078.22^RVT_1^Reverse transcriptase (RNA-dependent DNA polymerase)^2-109^E:6e-18	.	GO:0046872^molecular_function^metal ion binding`GO:0003723^molecular_function^RNA binding`GO:0003964^molecular_function^RNA-directed DNA polymerase activity`GO:0009036^molecular_function^Type II site-specific deoxyribonuclease activity`GO:0000737^biological_process^DNA catabolic process, endonucleolytic`GO:0006310^biological_process^DNA recombination`GO:0090305^biological_process^nucleic acid pho…	.	.	.
c61039_g1	c61039_g1_i1	PRGDB00000039	31.98	344	165	4	988	29	444	742	6e-39	142	.	.	.	.	.	.	.
c61039_g1	c61039_g1_i2	PRGDB00061467	36.93	176	104	1	522	16	517	692	8e-26	99.8	.	.	.	.	.	.	.
c61039_g1	c61039_g1_i3	PRGDB00000039	38.28	384	211	4	1111	29	362	742	3e-70	236	.	.	.	.	.	.	.
c61039_g1	c61039_g1_i4	PRGDB00000039	35.25	295	146	2	891	7	444	693	1e-40	146	.	.	.	.	.	.	.
c61039_g1	c61039_g1_i5	PRGDB00000039	35.86	502	247	5	1447	29	287	742	1e-81	271	.	.	.	.	.	.	.
c61039_g1	c61039_g1_i6	PRGDB00000039	38.34	519	292	6	1513	29	228	742	1e-100	324	.	.	.	.	.	.	.
c61039_g1	c61039_g1_i7	PRGDB00000039	37.84	518	289	6	1492	29	228	742	3e-99	320	.	.	.	.	.	.	.
c61101_g1	c61101_g1_i1	PRGDB00061470	37.08	89	52	2	487	230	1315	1402	3e-17	75.1	.	.	.	.	.	.	.
c61101_g1	c61101_g1_i2	PRGDB00061470	40.4	99	55	2	517	230	1305	1402	5e-22	89	.	.	.	.	.	.	.
c61113_g2	c61113_g2_i1	PRGDB00000035	30.87	298	181	7	1498	674	33	328	3e-29	116	.	.	.	.	.	.	.
c61113_g3	c61113_g3_i1	PRGDB00000035	31.33	300	177	7	1207	383	33	328	3e-33	127	.	.	.	.	.	.	.
c61143_g1	c61143_g1_i1	PRGDB00061461	32.81	128	80	1	11	394	447	568	2e-20	85.9	sp|O04086|Y1105_ARATH^O04086^Q:5-174,H:456-625^76.47%ID^E:1e-87^RecName: Full=Probable receptor-like protein kinase At1g11050;^Eukaryota; Viridiplantae; Streptophyta; Embryophyta; Tracheophyta; Spermatophyta; Magnoliophyta; eudicotyledons; Gunneridae; Pentapetalae; rosids; malvids; Brassicales; Brassicaceae; Camelineae; Arabidopsis	PF00069.20^Pkinase^Protein kinase domain^5-50^E:1.3e-06`PF07714.12^Pkinase_Tyr^Protein tyrosine kinase^5-47^E:1.6e-06	COG0515^Serine Threonine protein kinase	GO:0016021^cellular_component^integral component of membrane`GO:0005524^molecular_function^ATP binding`GO:0004674^molecular_function^protein serine/threonine kinase activity	GO:0004672^molecular_function^protein kinase activity`GO:0005524^molecular_function^ATP binding`GO:0006468^biological_process^protein phosphorylation	.	.
c61143_g2	c61143_g2_i1	PRGDB00061461	39.05	169	97	2	2	508	406	568	2e-34	129	sp|O04086|Y1105_ARATH^O04086^Q:1-212,H:414-625^82.55%ID^E:3e-123^RecName: Full=Probable receptor-like protein kinase At1g11050;^Eukaryota; Viridiplantae; Streptophyta; Embryophyta; Tracheophyta; Spermatophyta; Magnoliophyta; eudicotyledons; Gunneridae; Pentapetalae; rosids; malvids; Brassicales; Brassicaceae; Camelineae; Arabidopsis	PF00069.20^Pkinase^Protein kinase domain^8-89^E:1.8e-23`PF07714.12^Pkinase_Tyr^Protein tyrosine kinase^8-85^E:5.4e-19	COG0515^Serine Threonine protein kinase	GO:0016021^cellular_component^integral component of membrane`GO:0005524^molecular_function^ATP binding`GO:0004674^molecular_function^protein serine/threonine kinase activity	GO:0004672^molecular_function^protein kinase activity`GO:0005524^molecular_function^ATP binding`GO:0006468^biological_process^protein phosphorylation	.	.
c61143_g3	c61143_g3_i1	PRGDB00061461	39.6	351	179	5	853	1902	250	568	1e-71	242	sp|O04086|Y1105_ARATH^O04086^Q:44-644,H:17-592^60.03%ID^E:0^RecName: Full=Probable receptor-like protein kinase At1g11050;^Eukaryota; Viridiplantae; Streptophyta; Embryophyta; Tracheophyta; Spermatophyta; Magnoliophyta; eudicotyledons; Gunneridae; Pentapetalae; rosids; malvids; Brassicales; Brassicaceae; Camelineae; Arabidopsis	PF00069.20^Pkinase^Protein kinase domain^340-555^E:3.8e-42`PF07714.12^Pkinase_Tyr^Protein tyrosine kinase^340-550^E:4e-40	COG0515^Serine Threonine protein kinase	GO:0016021^cellular_component^integral component of membrane`GO:0005524^molecular_function^ATP binding`GO:0004674^molecular_function^protein serine/threonine kinase activity	GO:0004672^molecular_function^protein kinase activity`GO:0005524^molecular_function^ATP binding`GO:0006468^biological_process^protein phosphorylation	.	.
c61143_g4	c61143_g4_i1	PRGDB00000043	43.14	153	81	3	4	456	159	307	1e-32	119	sp|P0C5E2|Y1839_ARATH^P0C5E2^Q:3-197,H:464-651^51.28%ID^E:2e-54^RecName: Full=Probable serine/threonine-protein kinase At1g18390;^Eukaryota; Viridiplantae; Streptophyta; Embryophyta; Tracheophyta; Spermatophyta; Magnoliophyta; eudicotyledons; Gunneridae; Pentapetalae; rosids; malvids; Brassicales; Brassicaceae; Camelineae; Arabidopsis	PF00069.20^Pkinase^Protein kinase domain^2-152^E:4.3e-26`PF07714.12^Pkinase_Tyr^Protein tyrosine kinase^4-155^E:1.3e-22	.	GO:0005886^cellular_component^plasma membrane`GO:0005524^molecular_function^ATP binding`GO:0030247^molecular_function^polysaccharide binding`GO:0004674^molecular_function^protein serine/threonine kinase activity	GO:0004672^molecular_function^protein kinase activity`GO:0005524^molecular_function^ATP binding`GO:0006468^biological_process^protein phosphorylation	.	.
c61143_g4	c61143_g4_i2	PRGDB00000490	43.77	313	156	6	317	1228	399	700	6e-68	231	sp|P0C5E2|Y1839_ARATH^P0C5E2^Q:35-444,H:276-653^57.91%ID^E:2e-152^RecName: Full=Probable serine/threonine-protein kinase At1g18390;^Eukaryota; Viridiplantae; Streptophyta; Embryophyta; Tracheophyta; Spermatophyta; Magnoliophyta; eudicotyledons; Gunneridae; Pentapetalae; rosids; malvids; Brassicales; Brassicaceae; Camelineae; Arabidopsis	PF07714.12^Pkinase_Tyr^Protein tyrosine kinase^131-400^E:7.3e-52`PF00069.20^Pkinase^Protein kinase domain^131-397^E:1.2e-50	.	GO:0005886^cellular_component^plasma membrane`GO:0005524^molecular_function^ATP binding`GO:0030247^molecular_function^polysaccharide binding`GO:0004674^molecular_function^protein serine/threonine kinase activity	GO:0004672^molecular_function^protein kinase activity`GO:0006468^biological_process^protein phosphorylation`GO:0005524^molecular_function^ATP binding	.	.
c61143_g4	c61143_g4_i3	PRGDB00000490	43.77	313	156	6	315	1226	399	700	7e-68	230	sp|P0C5E2|Y1839_ARATH^P0C5E2^Q:34-443,H:276-653^57.91%ID^E:2e-152^RecName: Full=Probable serine/threonine-protein kinase At1g18390;^Eukaryota; Viridiplantae; Streptophyta; Embryophyta; Tracheophyta; Spermatophyta; Magnoliophyta; eudicotyledons; Gunneridae; Pentapetalae; rosids; malvids; Brassicales; Brassicaceae; Camelineae; Arabidopsis	PF07714.12^Pkinase_Tyr^Protein tyrosine kinase^130-399^E:7.2e-52`PF00069.20^Pkinase^Protein kinase domain^130-396^E:1.2e-50	.	GO:0005886^cellular_component^plasma membrane`GO:0005524^molecular_function^ATP binding`GO:0030247^molecular_function^polysaccharide binding`GO:0004674^molecular_function^protein serine/threonine kinase activity	GO:0004672^molecular_function^protein kinase activity`GO:0006468^biological_process^protein phosphorylation`GO:0005524^molecular_function^ATP binding	.	.
c61143_g2	c61143_g2_i2	PRGDB00061461	38.46	169	98	1	2	508	406	568	7e-34	127	sp|O04086|Y1105_ARATH^O04086^Q:1-212,H:414-625^81.13%ID^E:1e-121^RecName: Full=Probable receptor-like protein kinase At1g11050;^Eukaryota; Viridiplantae; Streptophyta; Embryophyta; Tracheophyta; Spermatophyta; Magnoliophyta; eudicotyledons; Gunneridae; Pentapetalae; rosids; malvids; Brassicales; Brassicaceae; Camelineae; Arabidopsis	PF00069.20^Pkinase^Protein kinase domain^8-90^E:1.9e-23`PF07714.12^Pkinase_Tyr^Protein tyrosine kinase^8-85^E:5.6e-19	COG0515^Serine Threonine protein kinase	GO:0016021^cellular_component^integral component of membrane`GO:0005524^molecular_function^ATP binding`GO:0004674^molecular_function^protein serine/threonine kinase activity	GO:0004672^molecular_function^protein kinase activity`GO:0005524^molecular_function^ATP binding`GO:0006468^biological_process^protein phosphorylation	.	.
c61158_g1	c61158_g1_i1	PRGDB00061455	39.29	112	55	3	1161	826	511	609	6e-17	77	.	.	.	.	.	.	.
c61158_g1	c61158_g1_i2	PRGDB00061461	39.07	302	169	5	1559	666	276	566	4e-63	217	.	.	.	.	.	.	.
c61158_g1	c61158_g1_i3	PRGDB00061461	40.4	302	165	5	1016	123	276	566	1e-66	222	.	.	.	.	.	.	.
c61158_g1	c61158_g1_i4	PRGDB00061461	39.87	316	174	6	1058	123	263	566	3e-68	224	.	.	.	.	.	.	.
c61158_g1	c61158_g1_i5	PRGDB00061461	39.07	302	169	5	1426	533	276	566	3e-62	216	.	.	.	.	.	.	.
c61158_g1	c61158_g1_i6	PRGDB00061462	37.37	99	62	0	419	123	468	566	1e-17	78.6	.	.	.	.	.	.	.
c61158_g1	c61158_g1_i7	PRGDB00061461	42.45	139	79	1	539	123	429	566	3e-56	116	.	.	.	.	.	.	.
c61158_g1	c61158_g1_i8	PRGDB00061455	39.29	112	55	3	1161	826	511	609	6e-17	77	.	.	.	.	.	.	.
c61158_g1	c61158_g1_i10	PRGDB00061461	39.07	302	169	5	1426	533	276	566	2e-63	217	.	.	.	.	.	.	.
c61158_g1	c61158_g1_i11	PRGDB00061461	39.07	302	169	5	1426	533	276	566	3e-63	216	.	.	.	.	.	.	.
c61158_g1	c61158_g1_i12	PRGDB00061461	35.56	239	105	6	797	93	276	469	2e-36	132	.	.	.	.	.	.	.
c61158_g1	c61158_g1_i13	PRGDB00061461	39.87	316	174	6	1058	123	263	566	1e-68	225	.	.	.	.	.	.	.
c61158_g1	c61158_g1_i14	PRGDB00061462	34.34	99	65	0	962	666	468	566	6e-16	74.3	.	.	.	.	.	.	.
c61166_g1	c61166_g1_i1	PRGDB00061461	31.61	310	181	7	1570	683	273	565	2e-36	139	.	.	.	.	.	.	.
c61174_g1	c61174_g1_i1	PRGDB00035720	29.59	676	383	21	2424	436	513	1108	3e-68	241	.	.	.	.	.	.	.
c61223_g1	c61223_g1_i1	PRGDB00000043	38.66	313	168	5	1515	2447	24	314	9e-59	199	sp|Q9FIJ6|ACCR4_ARATH^Q9FIJ6^Q:70-822,H:29-740^49.42%ID^E:0^RecName: Full=Serine/threonine-protein kinase-like protein CCR4;^Eukaryota; Viridiplantae; Streptophyta; Embryophyta; Tracheophyta; Spermatophyta; Magnoliophyta; eudicotyledons; Gunneridae; Pentapetalae; rosids; malvids; Brassicales; Brassicaceae; Camelineae; Arabidopsis	PF13540.1^RCC1_2^Regulator of chromosome condensation (RCC1) repeat^281-303^E:4.6e-06`PF00069.20^Pkinase^Protein kinase domain^522-810^E:2.7e-43`PF07714.12^Pkinase_Tyr^Protein tyrosine kinase^523-811^E:2.4e-43	COG0515^Serine Threonine protein kinase	GO:0016021^cellular_component^integral component of membrane`GO:0005524^molecular_function^ATP binding`GO:0042803^molecular_function^protein homodimerization activity`GO:0004672^molecular_function^protein kinase activity`GO:0004674^molecular_function^protein serine/threonine kinase activity	GO:0004672^molecular_function^protein kinase activity`GO:0005524^molecular_function^ATP binding`GO:0006468^biological_process^protein phosphorylation	.	.
c61261_g3	c61261_g3_i1	PRGDB00061470	51.06	566	274	2	122	1816	839	1402	8e-175	535	sp|Q2PCF1|PDR2_NICPL^Q2PCF1^Q:1-547,H:914-1461^80.11%ID^E:0^RecName: Full=Pleiotropic drug resistance protein 2;^Eukaryota; Viridiplantae; Streptophyta; Embryophyta; Tracheophyta; Spermatophyta; Magnoliophyta; eudicotyledons; Gunneridae; Pentapetalae; asterids; lamiids; Solanales; Solanaceae; Nicotianoideae; Nicotianeae; Nicotiana	PF00005.22^ABC_tran^ABC transporter^13-126^E:5.4e-09`PF01061.19^ABC2_membrane^ABC-2 type transporter^271-484^E:1.1e-54	.	GO:0016021^cellular_component^integral component of membrane`GO:0005524^molecular_function^ATP binding`GO:0016887^molecular_function^ATPase activity`GO:0006810^biological_process^transport	GO:0005524^molecular_function^ATP binding`GO:0016887^molecular_function^ATPase activity`GO:0016020^cellular_component^membrane	.	.
c61261_g3	c61261_g3_i2	PRGDB00061470	34.81	181	109	2	168	695	1226	1402	7e-24	96.7	.	.	.	.	.	.	.
c61261_g3	c61261_g3_i3	PRGDB00061470	69.84	63	19	0	122	310	839	901	1e-17	71.6	.	.	.	.	.	.	.
c61261_g3	c61261_g3_i4	PRGDB00061470	51.41	566	272	2	122	1816	839	1402	5e-177	540	sp|Q2PCF1|PDR2_NICPL^Q2PCF1^Q:1-547,H:914-1461^80.11%ID^E:0^RecName: Full=Pleiotropic drug resistance protein 2;^Eukaryota; Viridiplantae; Streptophyta; Embryophyta; Tracheophyta; Spermatophyta; Magnoliophyta; eudicotyledons; Gunneridae; Pentapetalae; asterids; lamiids; Solanales; Solanaceae; Nicotianoideae; Nicotianeae; Nicotiana	PF00005.22^ABC_tran^ABC transporter^13-126^E:1.9e-09`PF01061.19^ABC2_membrane^ABC-2 type transporter^271-484^E:1.1e-54	.	GO:0016021^cellular_component^integral component of membrane`GO:0005524^molecular_function^ATP binding`GO:0016887^molecular_function^ATPase activity`GO:0006810^biological_process^transport	GO:0005524^molecular_function^ATP binding`GO:0016887^molecular_function^ATPase activity`GO:0016020^cellular_component^membrane	.	.
c61261_g3	c61261_g3_i5	PRGDB00061470	50.18	564	280	1	122	1810	839	1402	1e-169	520	sp|Q2PCF1|PDR2_NICPL^Q2PCF1^Q:1-484,H:914-1397^82.44%ID^E:0^RecName: Full=Pleiotropic drug resistance protein 2;^Eukaryota; Viridiplantae; Streptophyta; Embryophyta; Tracheophyta; Spermatophyta; Magnoliophyta; eudicotyledons; Gunneridae; Pentapetalae; asterids; lamiids; Solanales; Solanaceae; Nicotianoideae; Nicotianeae; Nicotiana	PF00005.22^ABC_tran^ABC transporter^13-126^E:4.6e-09`PF01061.19^ABC2_membrane^ABC-2 type transporter^271-482^E:6.9e-53	.	GO:0016021^cellular_component^integral component of membrane`GO:0005524^molecular_function^ATP binding`GO:0016887^molecular_function^ATPase activity`GO:0006810^biological_process^transport	GO:0005524^molecular_function^ATP binding`GO:0016887^molecular_function^ATPase activity`GO:0016020^cellular_component^membrane	.	.
c61261_g3	c61261_g3_i6	PRGDB00061470	48.21	504	258	2	285	1793	901	1402	3e-149	466	sp|Q2PCF1|PDR2_NICPL^Q2PCF1^Q:1-471,H:990-1461^78.6%ID^E:0^RecName: Full=Pleiotropic drug resistance protein 2;^Eukaryota; Viridiplantae; Streptophyta; Embryophyta; Tracheophyta; Spermatophyta; Magnoliophyta; eudicotyledons; Gunneridae; Pentapetalae; asterids; lamiids; Solanales; Solanaceae; Nicotianoideae; Nicotianeae; Nicotiana	PF01061.19^ABC2_membrane^ABC-2 type transporter^195-408^E:8e-55	.	GO:0016021^cellular_component^integral component of membrane`GO:0005524^molecular_function^ATP binding`GO:0016887^molecular_function^ATPase activity`GO:0006810^biological_process^transport	GO:0016020^cellular_component^membrane	.	.
c61261_g3	c61261_g3_i7	PRGDB00061470	48.21	504	258	2	272	1780	901	1402	3e-149	466	sp|Q2PCF1|PDR2_NICPL^Q2PCF1^Q:1-471,H:990-1461^78.6%ID^E:0^RecName: Full=Pleiotropic drug resistance protein 2;^Eukaryota; Viridiplantae; Streptophyta; Embryophyta; Tracheophyta; Spermatophyta; Magnoliophyta; eudicotyledons; Gunneridae; Pentapetalae; asterids; lamiids; Solanales; Solanaceae; Nicotianoideae; Nicotianeae; Nicotiana	PF01061.19^ABC2_membrane^ABC-2 type transporter^195-408^E:8e-55	.	GO:0016021^cellular_component^integral component of membrane`GO:0005524^molecular_function^ATP binding`GO:0016887^molecular_function^ATPase activity`GO:0006810^biological_process^transport	GO:0016020^cellular_component^membrane	.	.
c61386_g1	c61386_g1_i1	PRGDB00061461	31.27	275	159	6	641	1390	297	566	3e-29	116	sp|Q2MHE4|HT1_ARATH^Q2MHE4^Q:122-387,H:77-342^50.75%ID^E:1e-98^RecName: Full=Serine/threonine-protein kinase HT1;^Eukaryota; Viridiplantae; Streptophyta; Embryophyta; Tracheophyta; Spermatophyta; Magnoliophyta; eudicotyledons; Gunneridae; Pentapetalae; rosids; malvids; Brassicales; Brassicaceae; Camelineae; Arabidopsis	PF07714.12^Pkinase_Tyr^Protein tyrosine kinase^133-385^E:5.3e-67`PF00069.20^Pkinase^Protein kinase domain^137-383^E:9e-59	COG0515^Serine Threonine protein kinase	GO:0005524^molecular_function^ATP binding`GO:0004674^molecular_function^protein serine/threonine kinase activity	GO:0004672^molecular_function^protein kinase activity`GO:0006468^biological_process^protein phosphorylation`GO:0005524^molecular_function^ATP binding	.	.
c61386_g2	c61386_g2_i1	PRGDB00061462	30.91	275	160	6	662	1411	297	566	1e-28	114	sp|Q2MHE4|HT1_ARATH^Q2MHE4^Q:122-387,H:77-342^50.75%ID^E:4e-97^RecName: Full=Serine/threonine-protein kinase HT1;^Eukaryota; Viridiplantae; Streptophyta; Embryophyta; Tracheophyta; Spermatophyta; Magnoliophyta; eudicotyledons; Gunneridae; Pentapetalae; rosids; malvids; Brassicales; Brassicaceae; Camelineae; Arabidopsis	PF07714.12^Pkinase_Tyr^Protein tyrosine kinase^134-385^E:5.2e-66`PF00069.20^Pkinase^Protein kinase domain^138-383^E:5.1e-58	COG0515^Serine Threonine protein kinase	GO:0005524^molecular_function^ATP binding`GO:0004674^molecular_function^protein serine/threonine kinase activity	GO:0004672^molecular_function^protein kinase activity`GO:0006468^biological_process^protein phosphorylation`GO:0005524^molecular_function^ATP binding	.	.
c61386_g2	c61386_g2_i2	PRGDB00061462	30.91	275	160	6	1397	2146	297	566	3e-28	114	sp|Q2MHE4|HT1_ARATH^Q2MHE4^Q:122-387,H:77-342^50.75%ID^E:4e-97^RecName: Full=Serine/threonine-protein kinase HT1;^Eukaryota; Viridiplantae; Streptophyta; Embryophyta; Tracheophyta; Spermatophyta; Magnoliophyta; eudicotyledons; Gunneridae; Pentapetalae; rosids; malvids; Brassicales; Brassicaceae; Camelineae; Arabidopsis	PF07714.12^Pkinase_Tyr^Protein tyrosine kinase^134-385^E:5.2e-66`PF00069.20^Pkinase^Protein kinase domain^138-383^E:5.1e-58	COG0515^Serine Threonine protein kinase	GO:0005524^molecular_function^ATP binding`GO:0004674^molecular_function^protein serine/threonine kinase activity	GO:0004672^molecular_function^protein kinase activity`GO:0006468^biological_process^protein phosphorylation`GO:0005524^molecular_function^ATP binding	.	.
c61386_g1	c61386_g1_i2	PRGDB00061462	31.27	275	159	6	641	1390	297	566	3e-29	116	sp|Q2MHE4|HT1_ARATH^Q2MHE4^Q:118-383,H:77-342^50.75%ID^E:1e-98^RecName: Full=Serine/threonine-protein kinase HT1;^Eukaryota; Viridiplantae; Streptophyta; Embryophyta; Tracheophyta; Spermatophyta; Magnoliophyta; eudicotyledons; Gunneridae; Pentapetalae; rosids; malvids; Brassicales; Brassicaceae; Camelineae; Arabidopsis	PF07714.12^Pkinase_Tyr^Protein tyrosine kinase^129-381^E:5.1e-67`PF00069.20^Pkinase^Protein kinase domain^133-379^E:8.8e-59	COG0515^Serine Threonine protein kinase	GO:0005524^molecular_function^ATP binding`GO:0004674^molecular_function^protein serine/threonine kinase activity	GO:0004672^molecular_function^protein kinase activity`GO:0006468^biological_process^protein phosphorylation`GO:0005524^molecular_function^ATP binding	.	.
c61425_g2	c61425_g2_i1	PRGDB00000499	33.01	209	119	7	169	738	7	213	1e-22	94.7	sp|Q9SAH9|CCR2_ARATH^Q9SAH9^Q:10-126,H:197-317^30.58%ID^E:4e-14^RecName: Full=Cinnamoyl-CoA reductase 2;^Eukaryota; Viridiplantae; Streptophyta; Embryophyta; Tracheophyta; Spermatophyta; Magnoliophyta; eudicotyledons; Gunneridae; Pentapetalae; rosids; malvids; Brassicales; Brassicaceae; Camelineae; Arabidopsis	.	.	GO:0016621^molecular_function^cinnamoyl-CoA reductase activity`GO:0050662^molecular_function^coenzyme binding`GO:0007623^biological_process^circadian rhythm`GO:0006952^biological_process^defense response`GO:0042754^biological_process^negative regulation of circadian rhythm`GO:0009699^biological_process^phenylpropanoid biosynthetic process`GO:0009409^biological_process^response to cold	.	.	.
c61425_g2	c61425_g2_i2	PRGDB00000483	30.06	346	202	13	86	1033	1	336	7e-25	100	sp|Q9SAH9|CCR2_ARATH^Q9SAH9^Q:37-354,H:2-317^44.1%ID^E:2e-82^RecName: Full=Cinnamoyl-CoA reductase 2;^Eukaryota; Viridiplantae; Streptophyta; Embryophyta; Tracheophyta; Spermatophyta; Magnoliophyta; eudicotyledons; Gunneridae; Pentapetalae; rosids; malvids; Brassicales; Brassicaceae; Camelineae; Arabidopsis	PF01370.16^Epimerase^NAD dependent epimerase/dehydratase family^44-283^E:1.3e-24`PF13460.1^NAD_binding_10^NADH(P)-binding^44-273^E:7.7e-17`PF05368.8^NmrA^NmrA-like family^44-178^E:1.3e-09`PF02719.10^Polysacc_synt_2^Polysaccharide biosynthesis protein^44-167^E:1.2e-07`PF01073.14^3Beta_HSD^3-beta hydroxysteroid dehydrogenase/isomerase family^46-236^E:3.8e-18`PF07993.7^NAD_binding_4^Male sterility p…	.	GO:0016621^molecular_function^cinnamoyl-CoA reductase activity`GO:0050662^molecular_function^coenzyme binding`GO:0007623^biological_process^circadian rhythm`GO:0006952^biological_process^defense response`GO:0042754^biological_process^negative regulation of circadian rhythm`GO:0009699^biological_process^phenylpropanoid biosynthetic process`GO:0009409^biological_process^response to cold	GO:0003824^molecular_function^catalytic activity`GO:0050662^molecular_function^coenzyme binding`GO:0044237^biological_process^cellular metabolic process`GO:0009058^biological_process^biosynthetic process`GO:0003854^molecular_function^3-beta-hydroxy-delta5-steroid dehydrogenase activity`GO:0016616^molecular_function^oxidoreductase activity, acting on the CH-OH group of donors, NAD or NADP as accep…	.	.
c61425_g2	c61425_g2_i3	PRGDB00000483	28.53	340	216	11	166	1107	10	348	5e-29	111	sp|Q9SAH9|CCR2_ARATH^Q9SAH9^Q:1-319,H:1-317^44.75%ID^E:5e-83^RecName: Full=Cinnamoyl-CoA reductase 2;^Eukaryota; Viridiplantae; Streptophyta; Embryophyta; Tracheophyta; Spermatophyta; Magnoliophyta; eudicotyledons; Gunneridae; Pentapetalae; rosids; malvids; Brassicales; Brassicaceae; Camelineae; Arabidopsis	PF00106.20^adh_short^short chain dehydrogenase^7-132^E:1.1e-05`PF01370.16^Epimerase^NAD dependent epimerase/dehydratase family^8-247^E:2.4e-28`PF13460.1^NAD_binding_10^NADH(P)-binding^8-236^E:1.2e-18`PF02719.10^Polysacc_synt_2^Polysaccharide biosynthesis protein^8-134^E:1.3e-09`PF05368.8^NmrA^NmrA-like family^8-134^E:1.8e-08`PF08659.5^KR^KR domain^8-131^E:2.4e-07`PF01073.14^3Beta_HSD^3-beta hydro…	.	GO:0016621^molecular_function^cinnamoyl-CoA reductase activity`GO:0050662^molecular_function^coenzyme binding`GO:0007623^biological_process^circadian rhythm`GO:0006952^biological_process^defense response`GO:0042754^biological_process^negative regulation of circadian rhythm`GO:0009699^biological_process^phenylpropanoid biosynthetic process`GO:0009409^biological_process^response to cold	GO:0016491^molecular_function^oxidoreductase activity`GO:0008152^biological_process^metabolic process`GO:0003824^molecular_function^catalytic activity`GO:0050662^molecular_function^coenzyme binding`GO:0044237^biological_process^cellular metabolic process`GO:0009058^biological_process^biosynthetic process`GO:0003854^molecular_function^3-beta-hydroxy-delta5-steroid dehydrogenase activity`GO:0016616…	.	.
c61425_g2	c61425_g2_i4	PRGDB00000483	29.41	340	214	11	174	1118	10	348	3e-30	114	sp|Q9SAH9|CCR2_ARATH^Q9SAH9^Q:1-320,H:1-317^44.62%ID^E:4e-81^RecName: Full=Cinnamoyl-CoA reductase 2;^Eukaryota; Viridiplantae; Streptophyta; Embryophyta; Tracheophyta; Spermatophyta; Magnoliophyta; eudicotyledons; Gunneridae; Pentapetalae; rosids; malvids; Brassicales; Brassicaceae; Camelineae; Arabidopsis	PF08659.5^KR^KR domain^7-132^E:7.9e-07`PF00106.20^adh_short^short chain dehydrogenase^7-133^E:3.5e-05`PF01370.16^Epimerase^NAD dependent epimerase/dehydratase family^8-249^E:2e-28`PF13460.1^NAD_binding_10^NADH(P)-binding^8-237^E:2.6e-18`PF02719.10^Polysacc_synt_2^Polysaccharide biosynthesis protein^8-139^E:1.1e-09`PF05368.8^NmrA^NmrA-like family^8-135^E:4.6e-08`PF01073.14^3Beta_HSD^3-beta hydroxy…	.	GO:0016621^molecular_function^cinnamoyl-CoA reductase activity`GO:0050662^molecular_function^coenzyme binding`GO:0007623^biological_process^circadian rhythm`GO:0006952^biological_process^defense response`GO:0042754^biological_process^negative regulation of circadian rhythm`GO:0009699^biological_process^phenylpropanoid biosynthetic process`GO:0009409^biological_process^response to cold	GO:0016491^molecular_function^oxidoreductase activity`GO:0008152^biological_process^metabolic process`GO:0003824^molecular_function^catalytic activity`GO:0050662^molecular_function^coenzyme binding`GO:0044237^biological_process^cellular metabolic process`GO:0009058^biological_process^biosynthetic process`GO:0003854^molecular_function^3-beta-hydroxy-delta5-steroid dehydrogenase activity`GO:0016616…	.	.
c61425_g2	c61425_g2_i5	PRGDB00000483	30.06	346	202	13	86	1033	1	336	4e-25	101	sp|Q9SAH9|CCR2_ARATH^Q9SAH9^Q:37-354,H:2-317^44.1%ID^E:2e-82^RecName: Full=Cinnamoyl-CoA reductase 2;^Eukaryota; Viridiplantae; Streptophyta; Embryophyta; Tracheophyta; Spermatophyta; Magnoliophyta; eudicotyledons; Gunneridae; Pentapetalae; rosids; malvids; Brassicales; Brassicaceae; Camelineae; Arabidopsis	PF01370.16^Epimerase^NAD dependent epimerase/dehydratase family^44-283^E:1.3e-24`PF13460.1^NAD_binding_10^NADH(P)-binding^44-273^E:7.7e-17`PF05368.8^NmrA^NmrA-like family^44-178^E:1.3e-09`PF02719.10^Polysacc_synt_2^Polysaccharide biosynthesis protein^44-167^E:1.2e-07`PF01073.14^3Beta_HSD^3-beta hydroxysteroid dehydrogenase/isomerase family^46-236^E:3.8e-18`PF07993.7^NAD_binding_4^Male sterility p…	.	GO:0016621^molecular_function^cinnamoyl-CoA reductase activity`GO:0050662^molecular_function^coenzyme binding`GO:0007623^biological_process^circadian rhythm`GO:0006952^biological_process^defense response`GO:0042754^biological_process^negative regulation of circadian rhythm`GO:0009699^biological_process^phenylpropanoid biosynthetic process`GO:0009409^biological_process^response to cold	GO:0003824^molecular_function^catalytic activity`GO:0050662^molecular_function^coenzyme binding`GO:0044237^biological_process^cellular metabolic process`GO:0009058^biological_process^biosynthetic process`GO:0003854^molecular_function^3-beta-hydroxy-delta5-steroid dehydrogenase activity`GO:0016616^molecular_function^oxidoreductase activity, acting on the CH-OH group of donors, NAD or NADP as accep…	.	.
c61425_g2	c61425_g2_i6	PRGDB00000499	33.01	209	120	5	177	749	7	213	1e-22	94	sp|Q9SAH9|CCR2_ARATH^Q9SAH9^Q:10-127,H:197-317^34.15%ID^E:2e-15^RecName: Full=Cinnamoyl-CoA reductase 2;^Eukaryota; Viridiplantae; Streptophyta; Embryophyta; Tracheophyta; Spermatophyta; Magnoliophyta; eudicotyledons; Gunneridae; Pentapetalae; rosids; malvids; Brassicales; Brassicaceae; Camelineae; Arabidopsis	.	.	GO:0016621^molecular_function^cinnamoyl-CoA reductase activity`GO:0050662^molecular_function^coenzyme binding`GO:0007623^biological_process^circadian rhythm`GO:0006952^biological_process^defense response`GO:0042754^biological_process^negative regulation of circadian rhythm`GO:0009699^biological_process^phenylpropanoid biosynthetic process`GO:0009409^biological_process^response to cold	.	.	.
c61425_g2	c61425_g2_i8	PRGDB00000499	33.01	209	120	5	177	749	7	213	2e-22	94	sp|Q9SAH9|CCR2_ARATH^Q9SAH9^Q:10-126,H:197-317^30.58%ID^E:4e-14^RecName: Full=Cinnamoyl-CoA reductase 2;^Eukaryota; Viridiplantae; Streptophyta; Embryophyta; Tracheophyta; Spermatophyta; Magnoliophyta; eudicotyledons; Gunneridae; Pentapetalae; rosids; malvids; Brassicales; Brassicaceae; Camelineae; Arabidopsis	.	.	GO:0016621^molecular_function^cinnamoyl-CoA reductase activity`GO:0050662^molecular_function^coenzyme binding`GO:0007623^biological_process^circadian rhythm`GO:0006952^biological_process^defense response`GO:0042754^biological_process^negative regulation of circadian rhythm`GO:0009699^biological_process^phenylpropanoid biosynthetic process`GO:0009409^biological_process^response to cold	.	.	.
c61481_g1	c61481_g1_i1	PRGDB00061470	27.97	497	303	14	1712	312	779	1250	2e-54	197	.	.	.	.	.	.	.
c61481_g1	c61481_g1_i2	PRGDB00061470	26.24	587	388	12	1967	282	779	1345	7e-60	215	.	.	.	.	.	.	.
c61490_g2	c61490_g2_i1	PRGDB00000032	38.92	167	99	2	683	1177	211	376	1e-19	86.7	.	.	.	.	.	.	.
c61490_g2	c61490_g2_i3	PRGDB00000032	38.92	167	99	2	740	1234	211	376	1e-19	86.7	sp|Q9LYN8|EXS_ARATH^Q9LYN8^Q:7-330,H:490-852^26.98%ID^E:2e-21^RecName: Full=Leucine-rich repeat receptor protein kinase EXS;^Eukaryota; Viridiplantae; Streptophyta; Embryophyta; Tracheophyta; Spermatophyta; Magnoliophyta; eudicotyledons; Gunneridae; Pentapetalae; rosids; malvids; Brassicales; Brassicaceae; Camelineae; Arabidopsis	PF13504.1^LRR_7^Leucine rich repeat^11-22^E:450`PF13504.1^LRR_7^Leucine rich repeat^57-64^E:730`PF13855.1^LRR_8^Leucine rich repeat^104-163^E:2.9e-08`PF00560.28^LRR_1^Leucine Rich Repeat^104-125^E:0.11`PF13504.1^LRR_7^Leucine rich repeat^104-116^E:300`PF13516.1^LRR_6^Leucine Rich repeat^127-145^E:0.36`PF00560.28^LRR_1^Leucine Rich Repeat^128-147^E:0.33`PF13504.1^LRR_7^Leucine rich repeat^128-140^…	COG4886^leucine Rich Repeat	GO:0016021^cellular_component^integral component of membrane`GO:0016020^cellular_component^membrane`GO:0005886^cellular_component^plasma membrane`GO:0005524^molecular_function^ATP binding`GO:0005515^molecular_function^protein binding`GO:0004674^molecular_function^protein serine/threonine kinase activity`GO:0019199^molecular_function^transmembrane receptor protein kinase activity`GO:0010234^biolog…	GO:0005515^molecular_function^protein binding	.	.
c61490_g2	c61490_g2_i4	PRGDB00000032	38.92	167	99	2	765	1259	211	376	2e-19	86.7	sp|Q9LYN8|EXS_ARATH^Q9LYN8^Q:7-330,H:490-852^26.98%ID^E:2e-21^RecName: Full=Leucine-rich repeat receptor protein kinase EXS;^Eukaryota; Viridiplantae; Streptophyta; Embryophyta; Tracheophyta; Spermatophyta; Magnoliophyta; eudicotyledons; Gunneridae; Pentapetalae; rosids; malvids; Brassicales; Brassicaceae; Camelineae; Arabidopsis	PF13504.1^LRR_7^Leucine rich repeat^11-22^E:450`PF13504.1^LRR_7^Leucine rich repeat^57-64^E:730`PF13855.1^LRR_8^Leucine rich repeat^104-163^E:2.9e-08`PF00560.28^LRR_1^Leucine Rich Repeat^104-125^E:0.11`PF13504.1^LRR_7^Leucine rich repeat^104-116^E:300`PF13516.1^LRR_6^Leucine Rich repeat^127-145^E:0.36`PF00560.28^LRR_1^Leucine Rich Repeat^128-147^E:0.33`PF13504.1^LRR_7^Leucine rich repeat^128-140^…	COG4886^leucine Rich Repeat	GO:0016021^cellular_component^integral component of membrane`GO:0016020^cellular_component^membrane`GO:0005886^cellular_component^plasma membrane`GO:0005524^molecular_function^ATP binding`GO:0005515^molecular_function^protein binding`GO:0004674^molecular_function^protein serine/threonine kinase activity`GO:0019199^molecular_function^transmembrane receptor protein kinase activity`GO:0010234^biolog…	GO:0005515^molecular_function^protein binding	.	.
c61503_g1	c61503_g1_i1	PRGDB00061461	43.67	158	85	1	440	901	277	434	1e-29	119	sp|Q8RXC8|RBK2_ARATH^Q8RXC8^Q:39-301,H:4-284^50.89%ID^E:2e-92^RecName: Full=Receptor-like cytosolic serine/threonine-protein kinase RBK2;^Eukaryota; Viridiplantae; Streptophyta; Embryophyta; Tracheophyta; Spermatophyta; Magnoliophyta; eudicotyledons; Gunneridae; Pentapetalae; rosids; malvids; Brassicales; Brassicaceae; Camelineae; Arabidopsis	PF07714.12^Pkinase_Tyr^Protein tyrosine kinase^164-301^E:1.7e-24`PF00069.20^Pkinase^Protein kinase domain^164-300^E:3.9e-23	COG0515^Serine Threonine protein kinase	GO:0005737^cellular_component^cytoplasm`GO:0005634^cellular_component^nucleus`GO:0005524^molecular_function^ATP binding`GO:0051020^molecular_function^GTPase binding`GO:0004674^molecular_function^protein serine/threonine kinase activity	GO:0004672^molecular_function^protein kinase activity`GO:0006468^biological_process^protein phosphorylation`GO:0005524^molecular_function^ATP binding	.	.
c61503_g1	c61503_g1_i2	PRGDB00061461	41.13	141	79	1	860	1270	294	434	3e-23	99.4	.	.	.	.	.	.	.
c61503_g4	c61503_g4_i1	PRGDB00061462	39.71	136	75	2	948	1337	434	568	1e-24	102	sp|Q8RXC8|RBK2_ARATH^Q8RXC8^Q:1-144,H:317-460^61.81%ID^E:8e-52^RecName: Full=Receptor-like cytosolic serine/threonine-protein kinase RBK2;^Eukaryota; Viridiplantae; Streptophyta; Embryophyta; Tracheophyta; Spermatophyta; Magnoliophyta; eudicotyledons; Gunneridae; Pentapetalae; rosids; malvids; Brassicales; Brassicaceae; Camelineae; Arabidopsis	PF07714.12^Pkinase_Tyr^Protein tyrosine kinase^4-93^E:0.00024	COG0515^Serine Threonine protein kinase	GO:0005737^cellular_component^cytoplasm`GO:0005634^cellular_component^nucleus`GO:0005524^molecular_function^ATP binding`GO:0051020^molecular_function^GTPase binding`GO:0004674^molecular_function^protein serine/threonine kinase activity	GO:0004672^molecular_function^protein kinase activity`GO:0006468^biological_process^protein phosphorylation	.	.
c61531_g1	c61531_g1_i1	PRGDB00000043	43.41	182	100	2	858	1403	133	311	2e-44	158	sp|Q8GXZ3|Y5102_ARATH^Q8GXZ3^Q:1-246,H:175-410^82.52%ID^E:2e-137^RecName: Full=Serine/threonine-protein kinase At5g01020;^Eukaryota; Viridiplantae; Streptophyta; Embryophyta; Tracheophyta; Spermatophyta; Magnoliophyta; eudicotyledons; Gunneridae; Pentapetalae; rosids; malvids; Brassicales; Brassicaceae; Camelineae; Arabidopsis	PF00069.20^Pkinase^Protein kinase domain^3-170^E:2.2e-30`PF07714.12^Pkinase_Tyr^Protein tyrosine kinase^3-172^E:3.6e-24	COG0515^Serine Threonine protein kinase	GO:0005886^cellular_component^plasma membrane`GO:0005524^molecular_function^ATP binding`GO:0004674^molecular_function^protein serine/threonine kinase activity	GO:0004672^molecular_function^protein kinase activity`GO:0005524^molecular_function^ATP binding`GO:0006468^biological_process^protein phosphorylation	.	.
c61531_g1	c61531_g1_i2	PRGDB00000043	39.42	312	172	5	535	1449	10	311	6e-65	216	sp|Q8GXZ3|Y5102_ARATH^Q8GXZ3^Q:1-426,H:1-410^81.92%ID^E:0^RecName: Full=Serine/threonine-protein kinase At5g01020;^Eukaryota; Viridiplantae; Streptophyta; Embryophyta; Tracheophyta; Spermatophyta; Magnoliophyta; eudicotyledons; Gunneridae; Pentapetalae; rosids; malvids; Brassicales; Brassicaceae; Camelineae; Arabidopsis	PF00069.20^Pkinase^Protein kinase domain^79-350^E:1.6e-48`PF07714.12^Pkinase_Tyr^Protein tyrosine kinase^80-352^E:2.5e-48	COG0515^Serine Threonine protein kinase	GO:0005886^cellular_component^plasma membrane`GO:0005524^molecular_function^ATP binding`GO:0004674^molecular_function^protein serine/threonine kinase activity	GO:0004672^molecular_function^protein kinase activity`GO:0005524^molecular_function^ATP binding`GO:0006468^biological_process^protein phosphorylation	.	.
c61531_g1	c61531_g1_i3	PRGDB00000043	39.42	312	172	5	535	1449	10	311	1e-64	216	sp|Q8GXZ3|Y5102_ARATH^Q8GXZ3^Q:1-426,H:1-410^81.92%ID^E:0^RecName: Full=Serine/threonine-protein kinase At5g01020;^Eukaryota; Viridiplantae; Streptophyta; Embryophyta; Tracheophyta; Spermatophyta; Magnoliophyta; eudicotyledons; Gunneridae; Pentapetalae; rosids; malvids; Brassicales; Brassicaceae; Camelineae; Arabidopsis	PF00069.20^Pkinase^Protein kinase domain^79-350^E:1.6e-48`PF07714.12^Pkinase_Tyr^Protein tyrosine kinase^80-352^E:2.5e-48	COG0515^Serine Threonine protein kinase	GO:0005886^cellular_component^plasma membrane`GO:0005524^molecular_function^ATP binding`GO:0004674^molecular_function^protein serine/threonine kinase activity	GO:0004672^molecular_function^protein kinase activity`GO:0005524^molecular_function^ATP binding`GO:0006468^biological_process^protein phosphorylation	.	.
c61531_g1	c61531_g1_i4	PRGDB00000043	39.42	312	172	5	535	1449	10	311	5e-65	216	sp|Q8GXZ3|Y5102_ARATH^Q8GXZ3^Q:1-418,H:1-410^84.01%ID^E:0^RecName: Full=Serine/threonine-protein kinase At5g01020;^Eukaryota; Viridiplantae; Streptophyta; Embryophyta; Tracheophyta; Spermatophyta; Magnoliophyta; eudicotyledons; Gunneridae; Pentapetalae; rosids; malvids; Brassicales; Brassicaceae; Camelineae; Arabidopsis	PF00069.20^Pkinase^Protein kinase domain^79-350^E:1.5e-48`PF07714.12^Pkinase_Tyr^Protein tyrosine kinase^80-352^E:2.3e-48	COG0515^Serine Threonine protein kinase	GO:0005886^cellular_component^plasma membrane`GO:0005524^molecular_function^ATP binding`GO:0004674^molecular_function^protein serine/threonine kinase activity	GO:0004672^molecular_function^protein kinase activity`GO:0005524^molecular_function^ATP binding`GO:0006468^biological_process^protein phosphorylation	.	.
c61531_g2	c61531_g2_i1	PRGDB00061455	43.33	90	41	2	1	267	528	608	1e-16	74.3	.	.	.	.	.	.	.
c61686_g1	c61686_g1_i1	PRGDB00035718	38.14	236	112	7	567	1175	556	790	5e-26	107	sp|C0LGS3|Y4372_ARATH^C0LGS3^Q:28-474,H:22-467^51.62%ID^E:4e-138^RecName: Full=Probable LRR receptor-like serine/threonine-protein kinase At4g37250;^Eukaryota; Viridiplantae; Streptophyta; Embryophyta; Tracheophyta; Spermatophyta; Magnoliophyta; eudicotyledons; Gunneridae; Pentapetalae; rosids; malvids; Brassicales; Brassicaceae; Camelineae; Arabidopsis	PF08263.7^LRRNT_2^Leucine rich repeat N-terminal domain^29-68^E:4.3e-13`PF13504.1^LRR_7^Leucine rich repeat^79-93^E:3200`PF13516.1^LRR_6^Leucine Rich repeat^102-116^E:0.52`PF13504.1^LRR_7^Leucine rich repeat^102-115^E:0.61`PF13855.1^LRR_8^Leucine rich repeat^103-160^E:3.1e-08`PF00560.28^LRR_1^Leucine Rich Repeat^103-123^E:0.013`PF13516.1^LRR_6^Leucine Rich repeat^126-142^E:0.068`PF13504.1^LRR_7^L…	COG0515^Serine Threonine protein kinase	GO:0016021^cellular_component^integral component of membrane`GO:0005524^molecular_function^ATP binding`GO:0004674^molecular_function^protein serine/threonine kinase activity	GO:0005515^molecular_function^protein binding	.	.
c61686_g2	c61686_g2_i1	PRGDB00000035	38.97	213	127	1	783	1412	281	493	5e-25	103	sp|C0LGS3|Y4372_ARATH^C0LGS3^Q:28-342,H:22-336^56.92%ID^E:2e-107^RecName: Full=Probable LRR receptor-like serine/threonine-protein kinase At4g37250;^Eukaryota; Viridiplantae; Streptophyta; Embryophyta; Tracheophyta; Spermatophyta; Magnoliophyta; eudicotyledons; Gunneridae; Pentapetalae; rosids; malvids; Brassicales; Brassicaceae; Camelineae; Arabidopsis	PF08263.7^LRRNT_2^Leucine rich repeat N-terminal domain^29-68^E:5e-14`PF13516.1^LRR_6^Leucine Rich repeat^99-113^E:0.13`PF13855.1^LRR_8^Leucine rich repeat^100-159^E:4.8e-09`PF00560.28^LRR_1^Leucine Rich Repeat^100-119^E:0.03`PF13504.1^LRR_7^Leucine rich repeat^100-112^E:0.78`PF13516.1^LRR_6^Leucine Rich repeat^123-139^E:0.25`PF13504.1^LRR_7^Leucine rich repeat^123-134^E:7.1`PF00560.28^LRR_1^Leuc…	COG0515^Serine Threonine protein kinase	GO:0016021^cellular_component^integral component of membrane`GO:0005524^molecular_function^ATP binding`GO:0004674^molecular_function^protein serine/threonine kinase activity	GO:0005515^molecular_function^protein binding	.	.
c61688_g1	c61688_g1_i1	PRGDB00061448	44.49	236	126	3	6	710	712	943	2e-58	195	sp|C0LGP4|Y3475_ARATH^C0LGP4^Q:1-236,H:595-850^40.31%ID^E:3e-46^RecName: Full=Probable LRR receptor-like serine/threonine-protein kinase At3g47570;^Eukaryota; Viridiplantae; Streptophyta; Embryophyta; Tracheophyta; Spermatophyta; Magnoliophyta; eudicotyledons; Gunneridae; Pentapetalae; rosids; malvids; Brassicales; Brassicaceae; Camelineae; Arabidopsis	PF00069.20^Pkinase^Protein kinase domain^105-235^E:2.8e-25`PF07714.12^Pkinase_Tyr^Protein tyrosine kinase^106-235^E:2e-21	COG4886^leucine Rich Repeat	GO:0016021^cellular_component^integral component of membrane`GO:0005886^cellular_component^plasma membrane`GO:0005524^molecular_function^ATP binding`GO:0004674^molecular_function^protein serine/threonine kinase activity	GO:0004672^molecular_function^protein kinase activity`GO:0005524^molecular_function^ATP binding`GO:0006468^biological_process^protein phosphorylation	.	.
c61747_g1	c61747_g1_i1	PRGDB00061461	42.16	306	173	3	723	1631	269	573	2e-76	255	sp|Q3EDL4|Y1154_ARATH^Q3EDL4^Q:1-511,H:1-471^62.36%ID^E:0^RecName: Full=Probable serine/threonine-protein kinase At1g01540;^Eukaryota; Viridiplantae; Streptophyta; Embryophyta; Tracheophyta; Spermatophyta; Magnoliophyta; eudicotyledons; Gunneridae; Pentapetalae; rosids; malvids; Brassicales; Brassicaceae; Camelineae; Arabidopsis	PF00069.20^Pkinase^Protein kinase domain^190-453^E:3.8e-47`PF07714.12^Pkinase_Tyr^Protein tyrosine kinase^191-458^E:7e-45	COG0515^Serine Threonine protein kinase	GO:0016021^cellular_component^integral component of membrane`GO:0005886^cellular_component^plasma membrane`GO:0005524^molecular_function^ATP binding`GO:0004674^molecular_function^protein serine/threonine kinase activity`GO:0046777^biological_process^protein autophosphorylation	GO:0004672^molecular_function^protein kinase activity`GO:0005524^molecular_function^ATP binding`GO:0006468^biological_process^protein phosphorylation	.	.
c61747_g1	c61747_g1_i2	PRGDB00061455	47.97	123	61	2	756	1124	511	630	1e-29	115	sp|Q3EDL4|Y1154_ARATH^Q3EDL4^Q:1-297,H:1-264^53.29%ID^E:1e-98^RecName: Full=Probable serine/threonine-protein kinase At1g01540;^Eukaryota; Viridiplantae; Streptophyta; Embryophyta; Tracheophyta; Spermatophyta; Magnoliophyta; eudicotyledons; Gunneridae; Pentapetalae; rosids; malvids; Brassicales; Brassicaceae; Camelineae; Arabidopsis	PF00069.20^Pkinase^Protein kinase domain^190-292^E:1.6e-12`PF07714.12^Pkinase_Tyr^Protein tyrosine kinase^191-297^E:8.2e-16	COG0515^Serine Threonine protein kinase	GO:0016021^cellular_component^integral component of membrane`GO:0005886^cellular_component^plasma membrane`GO:0005524^molecular_function^ATP binding`GO:0004674^molecular_function^protein serine/threonine kinase activity`GO:0046777^biological_process^protein autophosphorylation	GO:0004672^molecular_function^protein kinase activity`GO:0005524^molecular_function^ATP binding`GO:0006468^biological_process^protein phosphorylation	.	.
c61792_g3	c61792_g3_i1	PRGDB00061461	30.43	230	131	10	907	1536	274	494	7e-20	87.8	sp|Q39008|M3K1_ARATH^Q39008^Q:28-533,H:26-591^47.48%ID^E:8e-150^RecName: Full=Mitogen-activated protein kinase kinase kinase 1;^Eukaryota; Viridiplantae; Streptophyta; Embryophyta; Tracheophyta; Spermatophyta; Magnoliophyta; eudicotyledons; Gunneridae; Pentapetalae; rosids; malvids; Brassicales; Brassicaceae; Camelineae; Arabidopsis	PF00069.20^Pkinase^Protein kinase domain^277-529^E:5.2e-67`PF07714.12^Pkinase_Tyr^Protein tyrosine kinase^279-524^E:9.7e-49`PF14531.1^Kinase-like^Kinase-like^381-474^E:8.3e-07	COG0515^Serine Threonine protein kinase	GO:0005634^cellular_component^nucleus`GO:0005524^molecular_function^ATP binding`GO:0003677^molecular_function^DNA binding`GO:0019900^molecular_function^kinase binding`GO:0004709^molecular_function^MAP kinase kinase kinase activity`GO:0005515^molecular_function^protein binding`GO:0004674^molecular_function^protein serine/threonine kinase activity`GO:0000186^biological_process^activation of MAPKK a…	GO:0004672^molecular_function^protein kinase activity`GO:0005524^molecular_function^ATP binding`GO:0006468^biological_process^protein phosphorylation	.	.
c61792_g3	c61792_g3_i3	PRGDB00061461	30.43	230	131	10	907	1536	274	494	5e-20	88.2	sp|Q39008|M3K1_ARATH^Q39008^Q:28-533,H:26-591^47.15%ID^E:1e-148^RecName: Full=Mitogen-activated protein kinase kinase kinase 1;^Eukaryota; Viridiplantae; Streptophyta; Embryophyta; Tracheophyta; Spermatophyta; Magnoliophyta; eudicotyledons; Gunneridae; Pentapetalae; rosids; malvids; Brassicales; Brassicaceae; Camelineae; Arabidopsis	PF00069.20^Pkinase^Protein kinase domain^277-529^E:2.6e-67`PF07714.12^Pkinase_Tyr^Protein tyrosine kinase^279-524^E:6e-49`PF14531.1^Kinase-like^Kinase-like^381-474^E:8.6e-07	COG0515^Serine Threonine protein kinase	GO:0005634^cellular_component^nucleus`GO:0005524^molecular_function^ATP binding`GO:0003677^molecular_function^DNA binding`GO:0019900^molecular_function^kinase binding`GO:0004709^molecular_function^MAP kinase kinase kinase activity`GO:0005515^molecular_function^protein binding`GO:0004674^molecular_function^protein serine/threonine kinase activity`GO:0000186^biological_process^activation of MAPKK a…	GO:0004672^molecular_function^protein kinase activity`GO:0005524^molecular_function^ATP binding`GO:0006468^biological_process^protein phosphorylation	.	.
c61792_g3	c61792_g3_i4	PRGDB00061461	30.43	230	131	10	907	1536	274	494	6e-20	88.2	sp|Q39008|M3K1_ARATH^Q39008^Q:28-533,H:26-591^47.15%ID^E:1e-148^RecName: Full=Mitogen-activated protein kinase kinase kinase 1;^Eukaryota; Viridiplantae; Streptophyta; Embryophyta; Tracheophyta; Spermatophyta; Magnoliophyta; eudicotyledons; Gunneridae; Pentapetalae; rosids; malvids; Brassicales; Brassicaceae; Camelineae; Arabidopsis	PF00069.20^Pkinase^Protein kinase domain^277-529^E:2.6e-67`PF07714.12^Pkinase_Tyr^Protein tyrosine kinase^279-524^E:6e-49`PF14531.1^Kinase-like^Kinase-like^381-474^E:8.6e-07	COG0515^Serine Threonine protein kinase	GO:0005634^cellular_component^nucleus`GO:0005524^molecular_function^ATP binding`GO:0003677^molecular_function^DNA binding`GO:0019900^molecular_function^kinase binding`GO:0004709^molecular_function^MAP kinase kinase kinase activity`GO:0005515^molecular_function^protein binding`GO:0004674^molecular_function^protein serine/threonine kinase activity`GO:0000186^biological_process^activation of MAPKK a…	GO:0004672^molecular_function^protein kinase activity`GO:0005524^molecular_function^ATP binding`GO:0006468^biological_process^protein phosphorylation	.	.
c61792_g3	c61792_g3_i5	PRGDB00061461	30.43	230	131	10	907	1536	274	494	7e-20	88.2	sp|Q39008|M3K1_ARATH^Q39008^Q:28-533,H:26-591^47.15%ID^E:1e-148^RecName: Full=Mitogen-activated protein kinase kinase kinase 1;^Eukaryota; Viridiplantae; Streptophyta; Embryophyta; Tracheophyta; Spermatophyta; Magnoliophyta; eudicotyledons; Gunneridae; Pentapetalae; rosids; malvids; Brassicales; Brassicaceae; Camelineae; Arabidopsis	PF00069.20^Pkinase^Protein kinase domain^277-529^E:2.6e-67`PF07714.12^Pkinase_Tyr^Protein tyrosine kinase^279-524^E:6e-49`PF14531.1^Kinase-like^Kinase-like^381-474^E:8.6e-07	COG0515^Serine Threonine protein kinase	GO:0005634^cellular_component^nucleus`GO:0005524^molecular_function^ATP binding`GO:0003677^molecular_function^DNA binding`GO:0019900^molecular_function^kinase binding`GO:0004709^molecular_function^MAP kinase kinase kinase activity`GO:0005515^molecular_function^protein binding`GO:0004674^molecular_function^protein serine/threonine kinase activity`GO:0000186^biological_process^activation of MAPKK a…	GO:0004672^molecular_function^protein kinase activity`GO:0005524^molecular_function^ATP binding`GO:0006468^biological_process^protein phosphorylation	.	.
c61842_g1	c61842_g1_i1	PRGDB00035723	44.44	162	85	1	1030	545	241	397	1e-32	121	.	.	.	.	.	.	.
c61842_g1	c61842_g1_i2	PRGDB00035723	45.45	220	119	1	861	202	241	459	5e-54	180	.	.	.	.	.	.	.
c61842_g1	c61842_g1_i3	PRGDB00035723	50.27	183	91	0	823	275	241	423	3e-52	175	.	.	.	.	.	.	.
c61842_g2	c61842_g2_i1	PRGDB00035723	40.84	262	127	8	172	951	12	247	4e-41	145	sp|O49621|MLO1_ARATH^O49621^Q:9-272,H:5-280^67.75%ID^E:2e-117^RecName: Full=MLO-like protein 1;^Eukaryota; Viridiplantae; Streptophyta; Embryophyta; Tracheophyta; Spermatophyta; Magnoliophyta; eudicotyledons; Gunneridae; Pentapetalae; rosids; malvids; Brassicales; Brassicaceae; Camelineae; Arabidopsis	PF03094.10^Mlo^Mlo family^11-272^E:1.9e-99	.	GO:0016021^cellular_component^integral component of membrane`GO:0005886^cellular_component^plasma membrane`GO:0006952^biological_process^defense response`GO:0009607^biological_process^response to biotic stimulus	GO:0006952^biological_process^defense response`GO:0016021^cellular_component^integral component of membrane	.	.
c61842_g2	c61842_g2_i2	PRGDB00035723	40.84	262	127	8	197	976	12	247	5e-41	145	sp|O49621|MLO1_ARATH^O49621^Q:9-272,H:5-280^67.75%ID^E:2e-117^RecName: Full=MLO-like protein 1;^Eukaryota; Viridiplantae; Streptophyta; Embryophyta; Tracheophyta; Spermatophyta; Magnoliophyta; eudicotyledons; Gunneridae; Pentapetalae; rosids; malvids; Brassicales; Brassicaceae; Camelineae; Arabidopsis	PF03094.10^Mlo^Mlo family^11-272^E:1.9e-99	.	GO:0016021^cellular_component^integral component of membrane`GO:0005886^cellular_component^plasma membrane`GO:0006952^biological_process^defense response`GO:0009607^biological_process^response to biotic stimulus	GO:0006952^biological_process^defense response`GO:0016021^cellular_component^integral component of membrane	.	.
c61933_g1	c61933_g1_i2	PRGDB00061462	47.25	182	92	3	1053	514	386	565	4e-49	173	.	.	.	.	.	.	.
c61933_g1	c61933_g1_i3	PRGDB00061461	44.27	253	136	4	1263	514	315	565	4e-62	214	.	.	.	.	.	.	.
c61933_g1	c61933_g1_i4	PRGDB00061461	41.96	112	62	3	1149	820	267	377	7e-20	86.7	.	.	.	.	.	.	.
c61933_g1	c61933_g1_i5	PRGDB00061461	44.22	303	162	6	1410	514	266	565	1e-76	252	.	.	.	.	.	.	.
c61933_g1	c61933_g1_i6	PRGDB00061462	50.74	136	63	3	1777	1379	381	515	5e-36	136	.	.	.	.	.	.	.
c62005_g1	c62005_g1_i3	PRGDB00000490	30	210	134	5	2411	1806	419	623	2e-18	83.6	.	.	.	.	.	.	.
c62010_g2	c62010_g2_i2	PRGDB00035718	29.97	327	182	8	3734	2853	20	332	4e-29	120	sp|Q54G06|XPP1_DICDI^Q54G06^Q:8-115,H:29-136^50%ID^E:4e-30^RecName: Full=Xaa-Pro aminopeptidase 1;^Eukaryota; Amoebozoa; Mycetozoa; Dictyosteliida; Dictyostelium	PF01321.13^Creatinase_N^Creatinase/Prolidase N-terminal domain^5-129^E:5.5e-18	COG0006^peptidase M24	GO:0005737^cellular_component^cytoplasm`GO:0030145^molecular_function^manganese ion binding`GO:0070006^molecular_function^metalloaminopeptidase activity`GO:0010815^biological_process^bradykinin catabolic process	GO:0016787^molecular_function^hydrolase activity	.	.
c62012_g1	c62012_g1_i1	PRGDB00000490	41.69	307	172	3	1518	2426	394	697	5e-62	220	sp|Q8RY67|WAKLO_ARATH^Q8RY67^Q:15-687,H:45-708^57.37%ID^E:0^RecName: Full=Wall-associated receptor kinase-like 14;^Eukaryota; Viridiplantae; Streptophyta; Embryophyta; Tracheophyta; Spermatophyta; Magnoliophyta; eudicotyledons; Gunneridae; Pentapetalae; rosids; malvids; Brassicales; Brassicaceae; Camelineae; Arabidopsis	PF00069.20^Pkinase^Protein kinase domain^322-587^E:7.2e-45`PF07714.12^Pkinase_Tyr^Protein tyrosine kinase^324-590^E:1.1e-42	COG0515^Serine Threonine protein kinase	GO:0016021^cellular_component^integral component of membrane`GO:0005524^molecular_function^ATP binding`GO:0004674^molecular_function^protein serine/threonine kinase activity	GO:0004672^molecular_function^protein kinase activity`GO:0005524^molecular_function^ATP binding`GO:0006468^biological_process^protein phosphorylation	.	.
c62012_g1	c62012_g1_i2	PRGDB00000490	41.69	307	172	3	1554	2462	394	697	5e-62	220	sp|Q8RY67|WAKLO_ARATH^Q8RY67^Q:15-687,H:45-708^57.37%ID^E:0^RecName: Full=Wall-associated receptor kinase-like 14;^Eukaryota; Viridiplantae; Streptophyta; Embryophyta; Tracheophyta; Spermatophyta; Magnoliophyta; eudicotyledons; Gunneridae; Pentapetalae; rosids; malvids; Brassicales; Brassicaceae; Camelineae; Arabidopsis	PF00069.20^Pkinase^Protein kinase domain^322-587^E:7.2e-45`PF07714.12^Pkinase_Tyr^Protein tyrosine kinase^324-590^E:1.1e-42	COG0515^Serine Threonine protein kinase	GO:0016021^cellular_component^integral component of membrane`GO:0005524^molecular_function^ATP binding`GO:0004674^molecular_function^protein serine/threonine kinase activity	GO:0004672^molecular_function^protein kinase activity`GO:0005524^molecular_function^ATP binding`GO:0006468^biological_process^protein phosphorylation	.	.
c62012_g1	c62012_g1_i3	PRGDB00000490	41.69	307	172	3	1697	2605	394	697	2e-61	219	sp|Q8RY67|WAKLO_ARATH^Q8RY67^Q:14-442,H:286-708^69.44%ID^E:0^RecName: Full=Wall-associated receptor kinase-like 14;^Eukaryota; Viridiplantae; Streptophyta; Embryophyta; Tracheophyta; Spermatophyta; Magnoliophyta; eudicotyledons; Gunneridae; Pentapetalae; rosids; malvids; Brassicales; Brassicaceae; Camelineae; Arabidopsis	PF00069.20^Pkinase^Protein kinase domain^77-342^E:2.4e-45`PF07714.12^Pkinase_Tyr^Protein tyrosine kinase^79-345^E:3.6e-43	COG0515^Serine Threonine protein kinase	GO:0016021^cellular_component^integral component of membrane`GO:0005524^molecular_function^ATP binding`GO:0004674^molecular_function^protein serine/threonine kinase activity	GO:0004672^molecular_function^protein kinase activity`GO:0005524^molecular_function^ATP binding`GO:0006468^biological_process^protein phosphorylation	.	.
c62012_g2	c62012_g2_i1	PRGDB00000490	41.69	319	179	3	1366	2319	385	697	1e-64	226	sp|Q8RY67|WAKLO_ARATH^Q8RY67^Q:2-698,H:24-708^57.63%ID^E:0^RecName: Full=Wall-associated receptor kinase-like 14;^Eukaryota; Viridiplantae; Streptophyta; Embryophyta; Tracheophyta; Spermatophyta; Magnoliophyta; eudicotyledons; Gunneridae; Pentapetalae; rosids; malvids; Brassicales; Brassicaceae; Camelineae; Arabidopsis	PF00069.20^Pkinase^Protein kinase domain^329-597^E:4.7e-45`PF07714.12^Pkinase_Tyr^Protein tyrosine kinase^331-599^E:5.3e-43	COG0515^Serine Threonine protein kinase	GO:0016021^cellular_component^integral component of membrane`GO:0005524^molecular_function^ATP binding`GO:0004674^molecular_function^protein serine/threonine kinase activity	GO:0004672^molecular_function^protein kinase activity`GO:0005524^molecular_function^ATP binding`GO:0006468^biological_process^protein phosphorylation	.	.
c62012_g2	c62012_g2_i2	PRGDB00000490	41.94	310	176	2	2367	3293	391	697	2e-63	226	sp|Q8RY67|WAKLO_ARATH^Q8RY67^Q:1-329,H:390-708^73.25%ID^E:2e-169^RecName: Full=Wall-associated receptor kinase-like 14;^Eukaryota; Viridiplantae; Streptophyta; Embryophyta; Tracheophyta; Spermatophyta; Magnoliophyta; eudicotyledons; Gunneridae; Pentapetalae; rosids; malvids; Brassicales; Brassicaceae; Camelineae; Arabidopsis	PF07714.12^Pkinase_Tyr^Protein tyrosine kinase^1-231^E:7.9e-35`PF00069.20^Pkinase^Protein kinase domain^2-228^E:3.8e-36	COG0515^Serine Threonine protein kinase	GO:0016021^cellular_component^integral component of membrane`GO:0005524^molecular_function^ATP binding`GO:0004674^molecular_function^protein serine/threonine kinase activity	GO:0004672^molecular_function^protein kinase activity`GO:0006468^biological_process^protein phosphorylation`GO:0005524^molecular_function^ATP binding	.	.
[truncated: 2,260 more rows]
